# Supplementary material for: Long-term impact of a ten-year intervention program on human and canine Trypanosoma cruzi infection in the Argentine Chaco
Source: PLoS Negl Trop Dis. 2021 May 12;15(5):e0009389. doi: 10.1371/journal.pntd.0009389 (PMC8115854; doi:10.1371/journal.pntd.0009389)
Supplement: S2 Table — (XLSX) [file pntd.0009389.s006.xlsx]

## Sheet: Readme
Human_database
Variable	Description	Categories	Observations
Person ID	Individual identification code
Name acronym	To preserve confidentiality
Born after the onset of interventions?	If the person was born after blanket spraying with insecticides of his/her community	1: Yes
		0:No
		nd: no data
Gender	Male or Female	f: Female
		m: Male
Venipuncture survey date	Date of venipuncture	2017-06-01
		2017-08-01
		2017-12-01
		2018-04-01
Risk stratum	Risk category defined for the sampling design (refer to main text for stratum definition criteria)	low
		medium
		high
Age	Age of the person at the time of venipuncture (in years)	nd: no data
Mother infection status	Infection status of the mother as determined by this serosurvey	pos: seropositive
		neg: seronegative
		nd: no data
		passed away
Area	Each of the sections in which the rural area of the municipality was divided	1: Area I
		2: Area II
		3: Area III
		4: Area IV
Community	Rural community: Community names were coded to preserve confidentiality	1-30	Periruban and urban houses were included to relocate people that migrated from the rural area
	Periurban	31
	Urban	32
House ID	House identification code
Ethnic group	Qom or Creole	Q: Qom
		C: Creole
Stable residence	Stable residence in the study area	0: No
		1: Yes
		nd: no data
Received blood transfusion?	If the person reported to have ever received a blood transfusion?	0: No
		1: Yes
		nd: no data
Seropositivity	If the person had at least two reactive serodiagnostic tests for T. cruzi infection	0: seronegative
		1: seropositive
Previous serodiagnosis?	If the person had been previously serodiagnosed by the research team	no
		yes
Previous serostatus?	Serostatus of previous serodiagnosis	0: seronegative
		1: seropositive
		no: no previous serodiagnosis
Date of previous venipuncture
Incident case?	If the person seroconverted after previous serodiagnosis	0: no	Only applies for previously seronegative people
		1: yes
Time elapsed	Time elapsed (in months) since previous serodiagnosis		Only applies for previously seronegative people
Domestic T. infestans?	Occurrence of Triatoma infestans at the person's domicile at baseline	0: no	Only applies for children <16 years of age
		1: yes
		nd: no data
		ne: house not evaluated for triatomines
		na: does not apply
		did not exist: the house was built subsequently
Baseline nearby peridomestic T. infestans?	Occurrence of Triatoma infestans at nearby peridomestic habitats (i.e.: kitchens, storerooms and mud ovens) at baseline	0: no	Only applies to houses with children <16 years of age
		1: yes
		nd: no data
		ne: house not evaluated for triatomines
		na: does not apply
		did not exist: the house was built subsequently
Baseline other peridomestic T. infestans?	Occurrence of Triatoma infestans at other peridomestic habitats (i.e.: mainly chicken coops and corrals) at baseline	0: no	Only applies to houses with children <16 years of age
		1: yes
		nd: no data
		ne: house not evaluated for triatomines
		na: does not apply
		did not exist: the house was built subsequently
Baseline bug infection	Occurrence of T. cruzi infection in T. infestans at baseline	0: no	Only applies to houses with children <16 years of age
		1: yes
		nd: no data
		ne: house not evaluated for triatomines
		na: does not apply
		did not exist: the house was built subsequently
Baseline ocurrence of T. sordida	House infestation with T. sordida at baseline	0: no	Only applies to houses with children <16 years of age
		1: yes
		nd: no data
		ne: house not evaluated for triatomines
		na: does not apply
		did not exist: the house was built subsequently
Surveillance domestic T. infestans?	Occurrence of Triatoma infestans at the person's domicile during the surveillance phase	0: no	Only applies to houses with children <16 years of age
		1: yes
		nd: no data
Surveillance nearby peridomestic T. infestans?	Occurrence of Triatoma infestans at nearby peridomestic habitats (i.e.: kitchens, storerooms and mud ovens) during the surveillance phase	0: no	Only applies to houses with children <16 years of age
Surveillance other peridomestic T. infestans?		1: yes
		nd: no data
Surveillance bug infection	Occurrence of T. cruzi infection in T. infestans during the surveillance phase	0: no	Only applies to houses with children <16 years of age
Surveillance ocurrence of T. sordida		1: yes
		nd: no data
Domestic T. infestans after initial serodiagnosis?	Whether the person was exposed to domestic T. infestans after the initial serodiagnosis	0: no	Only applies for seronegative people re-examined in 2017
		1: yes
		nd: no data
Dog Database
Variable	Description	Categories	Observations
Dog_ID	Individual identification code
Dog name	Name of the dog as reported by owner
Sex	Male or Female	F: Female
		M: Male
Age	Reported age (in months)	nd: no data
Born before the onset of interventions?	If the dog was born before the blanket spraying with insecticides of its community	1: Yes
		0:No
		nd: no data
Risk stratum	Risk category defined for the sampling design (refer to main text for stratum definition criteria)	low
		high
Area	Each of the sections in which the rural area of the municipality was divided	1: Area I
		2: Area II
		3: Area III
		4: Area IV
Community	Rural community: Community names were coded to preserve confidentiality	1-30	Same code as in human database
House ID	House identification code
Ethnic group	Ethnic background of the dog's household	Q: Qom
		C: Creole
Origin	Origin of the dog	Native: native of the study area
		I_urban: immigrant from urban centers
		I_rural: immigrant from rural communities outside of Pampa del Indio municipality
		nd: no data
Travelled outside PPI?	Whether the dog had travelled outside Pampa del Indio municipality	No
		nd: no data
Hunter dog?	Whether the dog hunts or is used for hunting	0:No
		1: Yes
		nd: no data
Hunts armadillos?	Whether the dog hunts or is used for hunting armadillos?	0:No	Only applies for hunter dogs
		1: Yes
		nd: no data
Eats raw visceras?	Whether the dog is fed with raw visceras of wild or domestic animals	0:No
		1: Yes
		nd: no data
Allowed to drink blood?	Whether the dog is allowed to drink blood of wild or domestic animals	0:No
		1: Yes
		nd: no data
Seropositivity	If the dog had at least two reactive serodiagnostic tests for T. cruzi infection	0: seronegative
		1: seropositive
Serostatus in 2013	If the dog had at least two reactive serodiagnostic tests for T. cruzi infection in 2013	0: seronegative
		1: seropositive
Exposed to T. infestans?	Whether the dog was exposed to T. infestans at its household	0: no	Only applies for native dogs born after the onset of interventions living in high-risk houses
		1: yes

## Sheet: Human_database
Person ID	Name Acronym	Born after the onset of interventions?	Gender	Venipuncture suvey date	Risk stratum	Age	Mother infection status	Area	Community	House ID	Ethnic group	Stable residence?	Received blood trandfusion?	Seropositivity	Previous serodiagnosis?	Previous serostatus?	Date of previous venipuncture	Incident case?	Time elapsed	Baseline domestic T. infestans?	Baseline nearby peridomestic T. infestans?	Baseline other peridomestic T. infestans?	Baseline bug infection	Baseline ocurrence of T. sordida	Surveillance domestic T. infestans?	Surveillance nearby peridomestic T. infestans?	Surveillance other peridomestic T. infestans?	Surveillance bug infection	Surveillance ocurrence of T. sordida	Domestic T. infestans after initial serodiagnosis?
1	WAC	0	m	2017-06-01	low	13	nd	1	1	1-63	Q	nd	nd	0	no	no				nd	nd	nd	nd	nd	nd	nd	nd	nd	nd	nd
2	EM	nd	m	2017-06-01	low	nd	nd	1	1	1-63	Q	nd	nd	0	no	no
3	TER	0	m	2017-06-01	low	14	pos	1	25	25-21	C	1	nd	0	yes	0	2010-10-01	0	80	0	0	0	0	1	1	0	0	0	1	0
4	MER	0	f	2017-06-01	low	17	pos	1	25	25-21	C	1	nd	0	yes	0	2010-10-01	0	80	0	0	0	0	1	1	0	0	0	1	0
5	SNR	0	m	2017-06-01	low	16	pos	1	25	25-21	C	1	nd	0	yes	0	2010-10-01	0	80	0	0	0	0	1	1	0	0	0	1	0
6	EAR	0	m	2017-06-01	low	9	pos	1	25	25-21	C	1	nd	0	yes	0	2010-10-01	0	80	0	0	0	0	1	1	0	0	0	1	0
7	RNR	0	m	2017-06-01	low	59	neg	1	25	25-21	C	1	nd	0	yes	0	2010-10-01	0	80	0	0	0	0	1	1	0	0	0	1	0
8	VN	0	f	2017-06-01	low	43	neg	1	25	25-21	C	1	nd	1	yes	1
12	LDG	0	f	2017-06-01	medium	19	pos	1	25	25-23	C	1	0	0	yes	0	2010-10-01	0	80	0	0	0	0	0	0	0	0	0	0	0
13	NNG	0	f	2017-06-01	medium	15	pos	1	25	25-23	C	1	0	0	yes	0	2010-10-01	0	80	0	0	0	0	0	0	0	0	0	0	0
14	DWNA	1	m	2017-06-01	medium	3	pos	1	25	25-23	C	1	0	0	no	no				na	na	na	na	na	0	0	0	0	0	0
15	CA	0	f	2017-06-01	low	17	neg	1	25	25-34	C	nd	0	0	yes	0	2010-10-01	0	80	1	1	0	1	0	0	0	0	0	0	0
16	JVA	0	m	2017-06-01	low	52	nd	1	25	25-34	C	nd	0	1	no	no
17	GV	0	f	2017-06-01	low	49	nd	1	25	25-34	C	nd	0	0	yes	0	2010-10-01	0	80	1	1	0	1	0	0	0	0	0	0	0
18	FMA	0	m	2017-06-01	medium	10	pos	1	25	25-23	C	nd	0	0	no	no				0	0	0	0	0	0	0	0	0	0	0
19	AMA	1	f	2017-06-01	medium	9	pos	1	25	25-23	C	nd	0	0	no	no				na	na	na	na	na	0	0	0	0	0	0
20	ARR	0	m	2017-06-01	medium	13	neg	3	22	22-114	C	1	0	0	no	no				0	1	0	nd	0	0	0	0	0	0	0
21	BR	1	m	2017-06-01	low	0.75	neg	3	4	4-105	Q	1	0	0	no	no				na	na	na	na	na	0	0	0	0	0	0
22	AJR	1	f	2017-06-01	low	3	neg	3	4	4-105	Q	1	0	0	no	no				na	na	na	na	na	0	0	0	0	0	0
23	EFR	1	m	2017-06-01	low	4	neg	3	4	4-105	Q	1	0	0	no	no				na	na	na	na	na	0	0	0	0	0	0
24	JMA	1	m	2017-06-01	low	3	neg	3	4	4-27	Q	1	0	0	no	no				na	na	na	na	na	0	0	0	0	0	0
25	MDL	1	m	2017-06-01	medium	6	neg	3	4	4-14	Q	1	0	0	no	no				na	na	na	na	na	0	0	0	0	0	0
26	CSL	0	m	2017-06-01	medium	9	neg	3	4	4-14	Q	1	0	0	no	no				1	0	0	nd	0	0	0	0	0	0	0
27	LEL	1	f	2017-06-01	medium	4	neg	3	4	4-14	Q	1	0	0	no	no				na	na	na	na	na	0	0	0	0	0	0
29	MAA	0	m	2017-06-01	low	25	pos	3	4	4-10	Q	1	0	0	no	no
30	AAP	1	f	2017-06-01	medium	1	pos	3	4	4-9	Q	1	0	0	no	no				na	na	na	na	na	0	0	0	0	0	0
31	AMP	1	f	2017-06-01	medium	1	pos	3	4	4-9	Q	1	0	0	no	no				na	na	na	na	na	0	0	0	0	0	0
33	LLF	0	m	2017-06-01	low	24	nd	3	4	4-127	Q	nd	0	1	no	no
34	CA	1	f	2017-06-01	low	3	nd	3	4	4-127	Q	1	0	0	no	no				na	na	na	na	na	0	0	0	0	0	0
35	GA	0	m	2017-06-01	low	24	nd	3	4	4-124	Q	0	0	0	yes	0	abr-15	0	26	ne	ne	ne	ne	ne	0	0	0	0	0	0
36	GRHC	0	f	2017-06-01	low	29	nd	3	3	3-92	Q	0	nd	0	no	no
37	NR	1	f	2017-06-01	low	7	neg	3	3	3-92	Q	0	0	0	no	no				na	na	na	na	na	0	0	0	0	0	0
38	IC	0	m	2017-06-01	low	60	nd	3	3	3-92	Q	1	0	1	yes	1
39	MYA	1	f	2017-06-01	medium	6	pos	1	25	25-23	C	1	0	0	yes	0	2010-10-01	0	80	na	na	na	na	na	0	0	0	0	0	0
40	LF	0	m	2017-06-01	high	74	nd	1	25	25-2	C	1	0	1	no	no
42	TLA	1	m	2017-06-01	high	0.75	pos	1	25	25-39	C	1	0	0	no	no				na	na	na	na	na	0	0	0	0	0	0
44	MJC	1	m	2017-06-01	high	8	neg	1	27	27-38	C	1	0	0	yes	0	2010-10-01	0	80	na	na	na	na	na	0	0	1	0	1	0
45	IJE	1	m	2017-06-01	high	1	pos	1	27	27-38	C	1	0	0	no	no				na	na	na	na	na	0	0	0	0	0	0
46	AM	0	m	2017-06-01	low	29	nd	1	8	8-29	C	1	0	0	no	no
47	SV	0	m	2017-06-01	low	53	nd	1	27	27-27	C	1	0	1	no	no
48	SV	0	m	2017-06-01	low	22	pos	1	27	27-27	C	1	0	0	no	no
49	AV	0	f	2017-06-01	low	26	pos	1	27	27-27	C	0	0	0	no	no
50	AC	0	f	2017-06-01	high	17	neg	1	27	27-38	C	1	0	0	yes	0	2010-10-01	0	80	ne	ne	ne	ne	ne	0	0	1	0	1	0
55	LGR	0	f	2017-08-22	low	53	nd	4	10	10-61	Q	nd	0	1	no	no
56	ROO	0	m	2017-08-22	low	60	nd	4	10	10-61	Q	nd	0	1	no	no
57	RPC	0	f	2017-08-22	low	33	pos	4	10	10-61	Q	1	0	1	yes	1
58	HC	0	m	2017-06-01	medium	48	nd	3	23	23-117	Q	0	0	1	no	no
59	AC	0	f	2017-06-01	medium	20	nd	3	23	23-117	Q	0	0	0	no	no
60	LNC	0	f	2017-06-01	medium	20	nd	3	23	23-117	Q	0	0	1	no	no
61	MMC	0	f	2017-06-01	medium	18	nd	3	23	23-117	Q	0	0	0	no	no
62	VC	0	f	2017-06-01	medium	23	nd	3	23	23-117	Q	0	0	1	yes	1
64	DDD	0	m	2017-06-01	medium	35	nd	3	23	23-117	Q	0	0	1	no	no
65	MNC	1	f	2017-06-01	medium	1	pos	3	23	23-117	Q	0	0	0	no	no				na	na	na	na	na	0	0	0	0	0	0
66	TF	1	m	2017-06-01	medium	1	pos	3	23	23-117	Q	0	0	0	no	no				na	na	na	na	na	0	0	0	0	0	0
67	GBG	1	m	2017-06-01	medium	2	pos	3	23	23-131	Q	1	0	1	no	no				na	na	na	na	na	0	0	0	0	0	0
68	CR	0	m	2017-06-01	low	86	nd	3	23	23-123	Q	0	nd	1	no	no
69	MJM	0	m	2017-06-01	low	9	neg	3	23	23-123	Q	1	0	1	no	no				0	0	0	0	0	0	0	0	0	0	0
70	JGNO	0	m	2017-08-22	low	9	pos	4	10	10-61	Q	1	0	0	yes	0	ago-15	0	24	0	0	1	0	0	0	0	0	0	1	0
71	OPFC	1	m	2017-08-22	low	5	pos	4	10	10-61	Q	1	0	0	yes	0	ago-15	0	24	na	na	na	na	na	0	0	0	0	1	0
72	CMO	0	f	2017-08-22	low	13	pos	4	10	10-61	Q	1	0	0	yes	0	ago-15	0	24	0	0	1	0	0	0	0	0	0	1	0
73	MLPO	0	f	2017-08-22	low	11	pos	4	10	10-61	Q	1	0	0	yes	0	ago-15	0	24	0	0	1	0	0	0	0	0	0	1	0
74	SAO	0	f	2017-08-22	low	31	neg	4	10	10-124	Q	1	0	1	no	no
75	OF	0	m	2017-08-22	low	33	nd	4	10	10-124	Q	1	0	1	no	no
76	ALF	0	m	2017-08-22	low	8	pos	4	10	10-124	Q	1	0	1	no	no				nd	nd	nd	nd	nd	0	0	0	0	0	0
77	AG	1	f	2017-08-22	high	6	pos	1	2	2-15	Q	1	0	0	no	no				na	na	na	na	na	1	0	0	2	0	1
78	EG	0	m	2017-08-22	high	10	pos	1	2	2-15	Q	1	0	0	no	no				1	0	0	1	0	1	0	0	1	0	1
79	AF	1	f	2017-08-22	medium	7	passed away	1	7	7-8	Q	1	0	0	yes	0	2010-10-01	0	82	na	na	na	na	na	0	0	0	0	1	0
80	AF	0	f	2017-08-22	medium	12	passed away	1	7	7-8	Q	1	0	0	yes	0	2010-10-01	0	82	1	0	1	0	0	0	0	0	0	1	0
81	JG	1	m	2017-08-22	high	4	pos	1	2	2-15	Q	1	0	0	no	no				na	na	na	na	na	0	0	0	0	0	0
82	MG	1	f	2017-08-22	high	2	pos	1	2	2-15	Q	1	0	0	no	no				na	na	na	na	na	0	0	0	0	0	0
83	FF	0	m	2017-08-22	medium	10	passed away	1	7	7-8	Q	1	0	0	yes	0	2010-10-01	0	82	1	0	1	0	0	0	0	0	0	1	0
87	AF	0	m	2017-08-22	medium	26	nd	1	12	12-2	Q	1	0	1	no	no
88	CF	1	m	2017-08-22	medium	3	neg	1	12	12-2	Q	1	0	0	no	no				na	na	na	na	na	0	0	0	0	0	0
89	AF	1	f	2017-08-22	medium	1	neg	1	12	12-2	Q	1	0	0	no	no				na	na	na	na	na	0	0	0	0	0	0
91	RBM	1	f	2017-08-22	medium	3	pos	1	2	2-14	Q	1	0	0	no	no				na	na	na	na	na	0	0	0	0	0	0
92	ED	0	m	2017-08-22	low	37	neg	1	14	14-	C	1	0	0	yes	0	2010-10-01	0	82	1	1	0	1	0	0	0	0	0	0	0
93	EG	0	m	2017-08-22	high	19	neg	1	12	12-27	C	1	0	0	yes	0	2010-10-01	0	82	0	1	0	0	0	0	1	0	0	0	0
94	GV	0	f	2017-08-22	high	45	nd	1	12	12-27	C	1	0	0	yes	0	2010-10-01	0	82	0	1	0	0	0	0	1	0	0	0	0
95	AD	1	m	2017-08-22	high	6	neg	1	12	12-38	C	1	0	0	no	no				na	na	na	na	na	0	0	0	0	1	0
96	YVF	0	f	2017-08-22	low	8	pos	4	10	10-124	Q	1	0	0	no	no				nd	nd	nd	nd	nd	0	0	0	0	0	0
97	SDF	0	m	2017-08-22	medium	23	neg	4	10	10-68	Q	1	0	0	no	no
98	DA	0	f	2017-08-22	medium	44	nd	4	10	10-68	Q	1	0	0	no	no
99	RRR	0	m	2017-08-22	low	23	nd	4	10	10-71	C	0	0	0	no	no
100	AAA	0	m	2017-08-22	low	30	nd	4	10	10-71	C	1	0	0	no	no
103	LS	0	m	2017-08-22	medium	67	nd	4	10	10-77	C	1	0	1	no	no
106	LL	0	m	2017-08-22	high	11	pos	4	10	10-140	Q	1	0	0	yes	0	ago-15	0	24	did not exist	did not exist	did not exist	did not exist	did not exist	1	0	0	0	1	0
107	BAL	0	f	2017-08-22	high	8	pos	4	10	10-140	Q	1	0	0	yes	0	ago-15	0	24	did not exist	did not exist	did not exist	did not exist	did not exist	1	0	0	0	1	0
108	TRL	1	m	2017-08-22	high	2	pos	4	10	10-140	Q	1	0	0	yes	0	ago-15	0	24	na	na	na	na	na	1	0	0	0	1	0
109	MAL	0	m	2017-08-22	high	29	passed away	4	10	10-141	Q	1	0	0	no	no
110	JMM	0	f	2017-08-22	high	48	neg	4	10	10-19	C	0	0	0	no	no
111	AA	0	m	2017-08-23	high	72	nd	2	13	13-5	C	0	0	0	no	no
112	RHA	0	m	2017-08-23	low	56	nd	2	13	13-13b	C	0	0	0	no	no
113	RG	0	m	2017-08-23	low	45	nd	2	13	13-14	C	nd	0	1	no	no
114	DAS	1	m	2017-08-23	low	2	nd	2	13	13-14	C	1	0	0	no	no				na	na	na	na	na	0	0	0	0	0	0
115	BD	0	f	2017-08-22	high	23	nd	1	12	12-38	C	1	0	1	yes	1
116	SA	0	m	2017-08-22	high	26	nd	1	12	12-38	C	1	0	0	no	no
118	EF	0	m	2017-08-22	low	18	nd	1	32	30-	C	0	0	0	no	no
120	CIP	0	f	2017-08-22	high	30	nd	1	16	16-11	C	0	0	0	no	no
121	MJP	1	m	2017-08-22	high	5	neg	1	16	16-11	C	0	0	0	no	no				na	na	na	na	na	0	0	0	0	1	0
122	YG	0	f	2017-08-22	high	17	pos	1	9	9-4	C	1	0	0	yes	0	2010-10-01	0	82	1	0	1	0	1	0	0	1	0	1	0
123	JP	0	m	2017-08-22	high	46	nd	1	16	16-30	C	1	0	0	no	no
124	SO	0	f	2017-08-22	high	41	nd	1	16	16-30	C	1	0	0	no	no
125	GO	0	m	2017-08-22	high	11	neg	1	16	16-30	C	1	0	0	no	no				1	1	1	0	1	1	1	0	0	1	1
126	MS	0	m	2017-08-22	low	45	nd	1	1	1-30	Q	1	0	1	no	no
127	MR	1	f	2017-08-22	low	0.75	pos	1	1	1-30	Q	1	0	0	no	no				na	na	na	na	na	0	0	0	0	0	0
128	PS	1	f	2017-08-22	low	3	pos	1	1	1-30	Q	1	0	0	no	no				na	na	na	na	na	0	0	0	0	0	0
129	NS	1	m	2017-08-22	low	6	pos	1	1	1-30	Q	1	0	0	no	no				na	na	na	na	na	0	0	0	0	0	0
133	NC	0	f	2017-08-22	medium	22	pos	1	1	1-23	Q	nd	0	0	yes	0	2010-10-01	0	82	1	0	0	1	0	0	0	0	0	1	0
134	FAJ	0	m	2017-08-23	high	11	pos	2	21	21-5	C	1	0	0	no	no				ne	ne	ne	ne	ne	0	0	1	0	1	0
135	MEJ	0	m	2017-08-23	high	16	pos	2	21	21-5	C	1	0	0	no	no
136	MBJ	0	m	2017-08-23	high	9	pos	2	21	21-5	C	1	0	0	no	no				ne	ne	ne	ne	ne	0	0	1	0	1	0
137	RRG	0	m	2017-08-23	low	27	nd	2	13	13-70	C	1	0	1	no	no
138	MT	0	f	2017-08-23	low	22	nd	2	13	13-70	C	1	0	1	no	no
139	MLG	1	m	2017-08-23	low	5	pos	2	13	13-70	C	1	0	0	no	no				na	na	na	na	na	0	0	0	0	0	0
140	MRG	0	m	2017-08-23	low	56	nd	2	13	13-70	C	1	0	1	no	no
141	JEG	1	m	2017-08-23	low	5	pos	2	13	13-89	C	1	0	0	no	no				na	na	na	na	na	0	0	0	0	0	0
142	BYG	1	f	2017-08-23	low	4	pos	2	13	13-89	C	1	0	0	no	no				na	na	na	na	na	0	0	0	0	0	0
143	ST	0	f	2017-08-23	low	21	nd	2	13	13-89	C	1	0	1	no	no
144	REG	0	m	2017-08-23	low	27	nd	2	13	13-89	C	1	0	1	no	no
145	IA	0	f	2017-08-23	low	28	pos	4	28	28-1	C	0	0	1	no	no
146	VDA	0	f	2017-08-23	low	21	pos	4	28	28-1	C	1	0	0	no	no
147	MSQ	0	f	2017-08-23	low	39	nd	4	28	28-1	C	0	0	1	no	no
148	VRA	0	m	2017-08-23	low	55	passed away	4	28	28-1	C	1	0	0	no	no
149	LVA	1	m	2017-08-23	low	2	pos	4	28	28-1	C	1	0	0	no	no				na	na	na	na	na	0	0	0	0	1	0
150	SMQ	0	f	2017-08-23	low	11	pos	4	28	28-1	C	0	0	0	no	no				ne	ne	ne	ne	ne	0	0	1	0	1	0
151	AJQ	0	m	2017-08-23	low	10	pos	4	28	28-1	C	0	0	0	no	no				ne	ne	ne	ne	ne	0	0	1	0	1	0
152	RH	0	m	2017-08-24	high	53	nd	4	28	28-16	C	1	0	1	yes	1
153	LC	1	f	2017-08-22	medium	4	pos	1	1	1-23	Q	nd	0	0	yes	0	2010-10-01	0	82	na	na	na	na	na	0	0	0	0	1	0
154	CA	0	m	2017-08-22	high	40	neg	1	1	1-17	C	1	0	0	yes	0	2010-10-01	0	82	0	0	1	0	0	0	0	1	0	1	0
155	PB	0	f	2017-08-22	high	37	neg	1	1	1-17	C	1	0	0	yes	0	2010-10-01	0	82	0	0	1	0	0	0	0	1	0	1	0
156	JCA	0	m	2017-08-22	low	16	neg	1	1	1-18	C	1	0	0	yes	0	2010-10-01	0	82	0	0	0	0	0	0	0	0	0	1	0
157	JA	0	m	2017-08-22	low	44	nd	3	24	24-	nd	1	0	0	no	no
158	MR	0	f	2017-08-22	low	24	nd	1	1	1-86	Q	1	0	0	yes	0	2010-10-01	0	82	nd	nd	nd	nd	nd	0	0	0	0	0	0
159	VR	0	f	2017-08-22	low	21	nd	1	1	1-86	Q	1	0	0	no	no
161	LC	0	f	2017-08-22	high	10	nd	1	1	1-3	Q	1	0	0	no	no				1	1	0	1	0	1	1	1	1	1	1
162	AC	0	f	2017-08-22	high	21	nd	1	1	1-3	Q	1	0	0	yes	0	2010-10-01	0	82	1	1	0	1	0	1	0	1	1	1	1
163	FC	0	f	2017-08-22	high	11	nd	1	1	1-3	Q	1	0	0	no	no				1	1	0	1	0	1	1	1	1	1	1
164	TC	nd	f	2017-08-22	high	nd	nd	1	1	1-3	Q	1	0	0	no	no
166	LS	0	f	2017-08-22	medium	21	neg	4	10	10-77	C	1	0	0	no	no
167	AMR	1	f	2017-08-22	high	1	neg	1	1	1-41	C	1	0	0	no	no				na	na	na	na	na	0	0	0	0	0	0
168	SS	0	m	2017-08-22	high	19	pos	1	5	5-9	C	1	0	0	yes	0	2010-10-01	0	82	1	0	0	0	0	1	0	1	0	1	0
170	JP	0	m	2017-08-22	high	15	pos	1	5	5-9	C	1	0	0	yes	0	2010-10-01	0	82	1	0	0	0	0	1	0	1	0	1	0
171	CS	0	m	2017-08-22	high	11	pos	1	5	5-9	C	1	0	0	yes	0	2010-10-01	0	82	1	0	0	0	0	1	0	1	0	1	0
172	EL	0	f	2017-08-24	high	53	nd	4	28	28-16	C	1	0	0	yes	0	ago-15	0	24	0	0	0	0	0	0	0	1	0	0	0
173	AMR	0	f	2017-08-24	low	35	neg	4	28	28-18	C	1	0	1	yes	1				0	0	0	0	0	0	0	0	0	0	0
174	VAR	0	f	2017-08-24	low	12	pos	4	28	28-18	C	1	0	0	yes	0	ago-15	0	24	0	0	0	0	0	0	0	0	0	0	0
175	SS	0	m	2017-08-24	low	52	passed away	4	28	28-11	C	0	0	1	no	no
176	GG	0	f	2017-08-24	high	22	nd	4	28	28-10	C	1	0	0	no	no
177	AJR	0	m	2017-08-24	high	52	nd	4	28	28-10	C	1	0	1	no	no
178	TER	1	m	2017-08-24	high	1	neg	4	28	28-10	C	1	0	0	no	no				na	na	na	na	na	0	1	0	0	0	0
179	JMM	0	m	2017-08-24	low	50	nd	4	28	28-	C	nd	0	1	no	no
180	VBN	0	f	2017-08-24	high	26	nd	4	11	11-19	Q	1	0	0	no	no
181	WJN	0	m	2017-08-24	high	11	nd	4	11	11-19	Q	1	0	0	yes	0	ago-15	0	24	ne	ne	ne	ne	ne	1	0	0	0	0	0
182	MJN	0	m	2017-08-24	high	21	nd	4	11	11-19	Q	1	0	0	no	no
183	FAN	1	f	2017-08-24	high	0.75	neg	4	11	11-19	Q	1	0	0	no	no				na	na	na	na	na	0	0	0	0	0	0
184	ERN	1	m	2017-08-24	high	5	neg	4	11	11-19	Q	1	0	0	no	no				na	na	na	na	na	1	0	0	0	0	1
185	ERO	0	m	2017-08-24	low	45	passed away	4	11	11-50	C	1	0	0	no	no
186	MY	0	f	2017-08-24	low	25	nd	2	15	15-201	Q	1	0	0	no	no
187	LFY	0	f	2017-08-24	low	13	nd	2	15	15-201	Q	1	0	0	no	no				ne	ne	ne	ne	ne	0	0	0	0	0	0
188	RAQ	0	m	2017-08-25	high	46	nd	2	15	15-31	C	1	0	1	no	no				0	0	0	0	0	0	0	0	0	1	0
189	NRQ	1	m	2017-08-25	high	8	neg	2	15	15-31	C	1	0	0	yes	0	2014-08-01	0	36	ne	ne	ne	ne	ne	0	0	0	0	1	0
190	RMQ	0	f	2017-08-25	high	44	nd	2	15	15-31	C	1	0	0	yes	0	2014-08-01	0	36	0	0	0	0	0	0	0	0	0	1	0
192	JD	1	f	2017-08-22	medium	5	pos	1	5	5-1	C	1	0	0	yes	0	2010-10-01	0	82	na	na	na	na	na	0	0	0	0	0	0
193	LD	1	m	2017-08-22	medium	5	pos	1	5	5-1	C	1	0	0	no	no				na	na	na	na	na	0	0	0	0	0	0
194	DR	1	m	2017-08-22	high	9	pos	1	5	5-24	C	1	0	0	yes	0	2010-10-01	0	82	na	na	na	na	na	1	0	0	0	1	0
195	MA	0	m	2017-08-22	high	26	pos	1	8	8-8	C	1	0	1	no	no
197	BG	0	m	2017-08-22	high	70	nd	1	8	8-1	C	1	0	1	no	no
199	TR	0	f	2017-08-22	high	63	nd	1	8	8-13	C	1	0	0	no	no
200	MV	0	f	2017-08-22	high	28	nd	1	8	8-14	C	1	0	0	yes	0	2010-10-01	0	82	1	1	0	0	0	0	1	1	0	0	0
201	LG	1	f	2017-08-22	high	3	neg	1	8	8-14	C	1	0	0	no	no				na	na	na	na	na	0	0	0	0	0	0
202	JAG	0	m	2017-08-22	low	40	pos	1	8	8-33	C	1	0	1	no	no					na	na	na	na
203	AG	1	m	2017-08-22	low	7	pos	1	8	8-33	C	1	0	0	yes	0	2010-10-01	0	82	na	na	na	na	na	0	0	0	0	0	0
204	MV	0	f	2017-08-22	medium	11	pos	1	8	8-4	C	1	0	0	yes	0	2010-10-01	0	82	1	0	0	0	0	0	0	0	0	1	0
206	MG	0	f	2017-08-22	high	11	neg	1	8	8-14	C	1	0	0	yes	0	2010-10-01	0	82	1	1	0	0	0	0	0	0	0	0	0
207	AG	1	f	2017-08-22	high	9	neg	1	8	8-14	C	1	0	0	yes	0	2010-10-01	0	82	na	na	na	na	na	0	1	1	0	0	0
208	ECV	0	m	2017-08-22	high	25	pos	1	8	8-	C	1	0	0	no	no					na	na	na	na
209	AV	1	m	2017-08-22	high	9	pos	1	8	8-19	C	1	0	0	yes	0	2010-10-01	0	82	na	na	na	na	na	1	1	0	1	1	0
210	SIB	0	m	2017-08-25	low	74	nd	2	15	15-99	C	nd	0	1	no	no
211	MSM	1	f	2017-08-25	high	0.75	neg	2	20	20-29	Q	1	0	0	no	no				na	na	na	na	na	0	0	0	0	0	0
212	HM	0	f	2017-08-25	high	38	nd	2	20	20-29	Q	1	0	0	yes	0	2014-08-01	0	36	0	0	1	0	1	0	0	1	0	0	0
213	IFG	0	m	2017-08-25	medium	36	nd	2	20	20-16	Q	1	0	1	no	no
215	DLM	0	f	2017-08-25	medium	13	pos	2	20	20-17	Q	1	0	0	yes	0	2014-08-01	0	36	ne	ne	ne	ne	ne	0	0	0	0	0	0
216	TYM	0	f	2017-08-25	medium	17	pos	2	20	20-17	Q	1	0	0	no	no				ne	ne	ne	ne	ne	0	0	0	0	0	0
217	MMM	0	f	2017-08-25	medium	20	pos	2	20	20-17	Q	nd	0	0	no	no				ne	ne	ne	ne	ne	0	0	0	0	0	0
218	IVM	0	f	2017-08-25	medium	22	pos	2	32	30--	Q	1	0	0	no	no
219	YMG	0	f	2017-08-25	medium	25	nd	2	20	20-17	Q	1	0	1	no	no				ne	ne	ne	ne	ne	0	0	0	0	0	0
221	SIG	0	m	2017-08-25	high	40	nd	2	20	20-31	Q	1	0	1	yes	1				1	0	0	0	0	1	0	0	1	1	0
222	AG	0	f	2017-08-25	high	51	nd	2	15	15-10	Q	1	0	1	no	no
223	OG	0	m	2017-08-25	low	23	nd	2	15	15-71	Q	1	0	0	yes	0	2014-08-01	0	36	0	0	0	0	0	0	0	0	0	0	0
224	SF	0	f	2017-08-25	low	64	passed away	2	15	15-71	Q	1	0	0	no	no
225	CDTL	1	f	2017-08-25	high	8	pos	2	15	15-65	Q	1	0	0	no	no				na	na	na	na	na	1	0	0	0	1	1
226	GG	0	m	2017-08-25	high	24	nd	2	15	15-65	Q	1	0	1	yes	1
227	DG	0	f	2017-08-25	high	25	nd	2	15	15-65	Q	1	0	1	yes	1
228	JRUG	1	m	2017-08-25	high	4	nd	2	15	15-65	Q	1	0	0	no	no				na	na	na	na	na	0	0	0	0	0	0
229	EFL	1	m	2017-08-26	high	6	nd	2	15	15-65	Q	1	0	0	no	no				na	na	na	na	na	0	0	0	0	0	0
230	TCFG	1	m	2017-08-26	high	6	nd	2	15	15-65	Q	1	0	0	no	no				na	na	na	na	na	0	0	0	0	0	0
231	SL	0	m	2017-08-26	low	30	nd	3	22	22-73	Q	1	0	0	yes	0	2015-04-01	0	28	0	0	0	0	0	0	0	0	0	0	0
232	SF	0	f	2017-08-26	low	49	nd	2	15	15-160	Q	1	0	0	yes	1				0	0	0	0	0	0	0	0	0	1	0
233	LF	0	m	2017-08-26	low	54	nd	2	15	15-233	Q	1	0	0	yes	1				ne	ne	ne	ne	ne	0	0	0	0	0	0
234	SOG	0	m	2017-08-26	low	23	passed away	2	15	15-159	Q	1	0	0	no	no
237	NF	0	f	2017-08-26	medium	18	neg	2	15	15-165	Q	1	0	0	yes	0	2014-08-01	0	36	0	0	0	0	0	0	0	0	0	0	0
238	GS	0	m	2017-08-26	low	63	nd	2	15	15-67	Q	1	0	0	no	no
239	DM	0	f	2017-08-26	low	60	nd	2	15	15-67	Q	1	0	0	no	no
240	SSS	0	f	2017-08-26	low	21	neg	2	15	15-68	Q	1	0	0	no	no				0	0	0	0	0	0	0	0	0	0	0
241	CAS	0	m	2017-08-26	low	26	nd	2	15	15-68	Q	0	0	0	yes	0	2015-04-01	0	28	0	0	0	0	0	0	0	0	0	0	0
242	HS	0	m	2017-08-26	low	44	nd	2	15	15-167	Q	1	0	0	yes	0	2014-08-01	0	36	0	0	0	0	1	0	0	0	0	1	0
243	GS	0	m	2017-08-26	low	44	nd	2	15	15-167	Q	1	0	0	yes	0	2014-08-01	0	36	0	0	0	0	1	0	0	0	0	1	0
244	ZS	0	f	2017-08-26	low	32	nd	2	15	15-167	Q	1	0	0	yes	0	2014-08-01	0	36	0	0	0	0	1	0	0	0	0	1	0
245	CZG	0	m	2017-08-26	low	17	neg	2	15	15-167	Q	1	0	0	yes	0	2015-04-01	0	28	0	0	0	0	1	0	0	0	0	1	0
246	OG	0	m	2017-08-26	high	31	nd	2	15	15-131	Q	1	0	0	yes	0	2015-04-01	0	28	ne	ne	ne	ne	ne	0	0	1	0	1	0
247	LG	0	f	2017-08-26	high	29	nd	2	15	15-131	Q	1	0	1	yes	1				ne	ne	ne	ne	ne	0	0	1	0	1	0
248	LEL	0	f	2017-08-27	medium	18	nd	2	15	15-64	Q	1	0	1	yes	1
249	REG	0	f	2017-08-27	high	13	pos	2	15	15-131	Q	1	0	1	no	no				ne	ne	ne	ne	ne	0	0	1	0	1	0
250	VBG	1	f	2017-08-27	high	0.75	pos	2	15	15-131	Q	1	0	0	no	no				na	na	na	na	na	0	0	0	0	0	0
251	ALNG	1	f	2017-08-27	high	1	pos	2	15	15-131	Q	1	0	0	no	no				na	na	na	na	na	0	0	0	0	0	0
252	ZAG	1	f	2017-08-27	high	5	pos	2	15	15-131	Q	1	0	0	yes	0	2015-04-01	0	28	na	na	na	na	na	0	0	1	0	1	0
253	MJG	0	f	2017-08-27	high	9	pos	2	15	15-131	Q	1	0	0	no	no				ne	ne	ne	ne	ne	0	0	1	0	1	0
254	OB	0	m	2017-08-27	low	50	nd	2	15	15-	nd	nd	0	1	no	no
256	EM	0	f	2017-08-27	high	56	nd	2	20	20-41	Q	1	0	1	no	no
257	MCP	0	f	2017-08-27	low	34	nd	2	20	20-38	Q	1	0	1	no	no
258	GBP	0	f	2017-08-27	low	22	nd	2	20	20-38	Q	1	0	0	no	no
259	CP	0	m	2017-08-27	low	64	nd	2	20	20-38	Q	1	0	1	no	no
260	DAM	0	m	2017-08-27	medium	30	pos	2	19	19-38	Q	1	0	1	no	no
261	CAS	0	m	2017-08-27	low	16	pos	2	19	19-2	Q	1	0	0	no	no
262	NRL	0	m	2017-08-27	low	12	pos	2	19	19-129	Q	1	0	0	no	no				ne	ne	ne	ne	ne	0	0	0	0	0	0
263	HP	0	m	2017-08-27	low	29	pos	2	19	19-15	Q	1	0	0	no	no
264	JM	0	m	2017-08-27	low	23	nd	2	19	19-15	Q	0	0	1	no	no
265	ZF	0	f	2017-08-27	low	37	nd	2	19	19-54	Q	nd	0	0	yes	0	2014-08-01	0	36	0	0	0	0	0	0	0	0	0	0	0
266	SE	0	f	2017-08-27	low	17	nd	2	19	19-54	Q	nd	0	1	no	no
267	OFH	0	m	2017-08-28	low	58	nd	2	19	19-54	Q	0	0	1	yes	1				0	0	0	0	0	0	0	0	0	0	0
268	OMH	0	m	2017-08-28	low	18	neg	2	19	19-54	Q	1	0	0	no	no
270	RG	0	f	2017-08-28	high	48	nd	2	19	19-5	Q	1	0	1	yes	1
272	RP	0	m	2017-08-28	high	32	nd	2	20	20-41	Q	1	0	1	no	no
273	RM	0	m	2017-08-28	medium	43	nd	2	19	19-38	Q	1	0	0	no	no
274	ZMS	0	f	2017-08-28	low	31	neg	2	19	19-91	Q	1	0	1	no	no
275	DWS	0	m	2017-08-28	low	33	neg	2	19	19-91	Q	1	0	1	no	no
276	FGS	0	m	2017-08-28	low	22	neg	2	19	19-91	Q	1	0	1	no	no
277	GL	0	f	2017-08-28	low	45	nd	2	19	19-91	Q	1	0	0	yes	0	2014-08-01	0	36	0	0	0	0	0	0	0	0	0	0	0
278	ML	0	f	2017-08-28	low	53	nd	4	10	10-41	Q	1	0	0	no	no
279	PEL	0	m	2017-08-28	low	47	nd	4	10	10-41	Q	1	0	0	no	no
280	EG	0	f	2017-08-28	high	64	nd	4	10	10-12	Q	nd	0	1	no	no
281	OA	0	m	2017-08-28	high	27	nd	4	10	10-9	Q	1	0	0	no	no
282	JG	0	m	2017-08-28	low	26	nd	4	10	10-11	Q	1	0	0	no	no
283	GG	0	m	2017-08-28	low	29	nd	4	10	10-11	Q	1	0	1	no	no
284	AEA	0	m	2017-08-29	high	35	nd	4	10	10-9	Q	1	0	1	yes	1
285	EEC	0	m	2017-08-29	low	29	nd	2	19	19-96	Q	0	0	0	no	no
286	RC	0	m	2017-08-29	low	74	nd	2	19	19-96	Q	nd	0	1	yes	1
287	AIC	0	m	2017-08-29	low	26	nd	2	19	19-96	Q	nd	0	0	no	no
288	RZ	0	f	2017-08-29	low	66	nd	2	19	19-96	Q	1	0	1	no	no
289	AF	0	m	2017-08-29	low	58	nd	2	19	19-102	Q	0	0	1	no	no
290	JFF	0	m	2017-08-29	low	18	pos	2	19	19-102	Q	0	0	0	no	no
291	AP	0	f	2017-08-29	low	54	nd	2	19	19-102	Q	0	0	1	no	no
293	GT	0	m	2017-08-29	low	55	nd	2	19	19-134	Q	1	0	0	no	no
294	CML	0	m	2017-08-29	low	22	nd	3	22	22-210	Q	1	0	0	no	no
295	LE	0	m	2017-08-29	low	40	nd	3	22	22-126	Q	0	0	0	no	no
296	FL	0	m	2017-08-29	low	22	nd	3	22	22-126	Q	1	0	0	no	no
301	ESL	1	f	2017-08-29	high	1	pos	3	22	22-59	Q	1	0	0	no	no				na	na	na	na	na	0	0	0	0	0	0
302	JAL	1	f	2017-08-29	high	1	pos	3	22	22-59	Q	1	0	0	no	no				na	na	na	na	na	0	0	0	0	0	0
303	FLF	1	m	2017-08-29	high	4	pos	3	22	22-59	Q	1	0	0	yes	0	2013-05-23	0	51	na	na	na	na	na	0	0	0	0	0	0
304	DEL	0	m	2017-08-29	medium	15	nd	3	22	22-65	Q	1	0	0	yes	0	2013-05-22	0	51	0	0	0	0	0	0	0	0	0	0	0
306	JRUG	0	f	2017-08-29	high	17	neg	1	18	18-48	C	1	0	0	yes	0	2010-10-01	0	82	0	1	1	0	0	0	1	0	0	1	0
307	SF	0	f	2017-08-29	high	38	nd	1	18	18-48	C	1	0	0	yes	0	2010-10-01	0	82	0	1	1	0	0	0	1	0	0	1	0
308	NRL	0	m	2017-08-29	high	15	neg	1	18	18-48	C	1	0	0	yes	0	2010-10-01	0	82	0	1	1	0	0	0	1	0	0	1	0
309	VR	0	m	2017-08-29	high	17	nd	1	18	18-50	C	1	0	0	yes	0	2010-10-01	0	82	1	0	1	0	0	0	0	1	0	1	0
310	GC	0	m	2017-08-29	high	25	neg	1	18	18-51	C	1	0	0	no	no
311	MEC	0	f	2017-08-29	high	43	nd	1	18	18-51	C	1	0	0	yes	0	2010-10-01	0	82	1	0	0	0	0	1		1		1	1
313	HL	0	m	2017-08-29	high	67	nd	1	18	18-24	C	0	0	0	no	no
314	SG	0	m	2017-08-29	high	47	pos	1	26	26-2	C	0	0	0	no	no
315	AG	0	m	2017-08-29	high	11	neg	1	26	26-2	C	0	0	0	no	no				nd	nd	nd	nd	nd	0	0	1	0	1	0
316	JF	0	f	2017-08-29	high	36	nd	1	26	26-2	C	1	0	0	no	no
317	SB	0	m	2017-08-29	high	45	nd	1	18	18-51	C	1	0	1	yes	1
318	MB	0	m	2017-08-29	medium	10	nd	1	18	18-34	C	1	0	0	yes	0	2010-10-01	0	82	0	0	0	0	0	0	0	0	0	0	0
319	RM	0	f	2017-08-29	high	50	pos	1	18	18-9	C	0	0	0	no	no
320	JG	0	m	2017-08-29	high	39	neg	1	18	18-9	C	1	0	0	no	no
321	MF	0	f	2017-08-29	low	11	pos	1	27	27-17	C	1	0	0	yes	0	2010-10-01	0	82	0	0	0	0	1	0	0	0	0	0	0
322	ROF	0	m	2017-08-29	low	11	pos	1	27	27-17	C	1	0	0	yes	0	2010-10-01	0	82	0	0	0	0	1	0	0	0	0	0	0
323	HFM	0	m	2017-08-29	low	14	pos	1	27	27-17	C	1	0	0	yes	0	2010-10-01	0	82	0	0	0	0	1	0	0	0	0	0	0
324	BE	1	f	2017-08-29	medium	4	pos	3	22	22-65	Q	1	0	0	yes	1	2013-05-01			na	na	na	na	na	0	0	0	0	0	0
325	JRL	0	m	2017-08-29	low	44	nd	3	22	22-78	Q	1	0	0	yes	0	2013-07-23	0	49	0	0	0	0	0	0	0	0	0	0	0
326	BYL	0	f	2017-08-29	low	10	neg	3	22	22-78	Q	1	0	0	yes	0	2013-05-23	0	51	0	0	0	0	0	0	0	0	0	0	0
328	DEL	1	f	2017-08-29	low	1	neg	3	22	22-71	Q	1	0	0	no	no				na	na	na	na	na	0	0	0	0	0	0
329	BL	1	f	2017-08-29	low	2	neg	3	22	22-71	Q	1	0	0	no	no				na	na	na	na	na	0	0	0	0	0	0
330	KCL	0	f	2017-08-29	low	21	neg	3	22	22-78	Q	1	0	0	yes	0	2015-04-01	0	28	0	0	0	0	0	0	0	0	0	0	0
331	JEQ	1	m	2017-08-29	low	0.75	neg	3	22	22-78	Q	1	0	0	no	no				na	na	na	na	na	0	0	0	0	0	0
332	AL	0	m	2017-08-29	low	57	nd	3	22	22-89	Q	1	0	1	yes	1
333	GLL	1	m	2017-08-29	low	2	nd	3	22	22-87	Q	nd	0	0	no	no				na	na	na	na	na	0	0	0	0	0	0
334	CM	0	f	2017-08-29	low	63	nd	3	22	22-87	Q	1	0	0	yes	0	2013-05-23	0	51	0	0	0	0	0	0	0	0	0	0	0
335	MGG	0	f	2017-08-29	medium	30	pos	3	22	22-105	Q	1	0	0	yes	0	2013-05-23	0	51	0	0	0	0	0	0	0	0	0	0	0
336	KYG	0	f	2017-08-29	medium	24	pos	3	22	22-105	Q	1	0	0	yes	0	2013-05-23	0	51	0	0	0	0	0	0	0	0	0	0	0
337	MM	0	f	2017-08-29	medium	17	nd	3	22	22-105	Q	1	0	1	no	no				0	0	0	0	0	0	0	0	0	0	0
338	GIG	0	m	2017-08-29	medium	9	neg	3	22	22-105	Q	1	0	0	no	no				0	0	0	0	0	0	0	0	0	0	0
340	JMF	1	m	2017-08-29	medium	7	neg	3	22	22-105	Q	1	0	0	no	no				na	na	na	na	na	0	0	0	0	0	0
341	JFG	0	m	2017-08-29	medium	10	nd	3	22	22-105	Q	1	0	0	no	no				0	0	0	0	0	0	0	0	0	0	0
342	AJR	0	m	2017-08-29	low	21	pos	3	22	22-34	Q	1	0	0	no	no
343	SF	1	m	2017-08-29	low	4	neg	1	27	27-10	C	1	0	0	no	no				na	na	na	na	na	0	0	0	0	0	0
344	RF	0	f	2017-08-29	low	23	pos	1	27	27-13	C	1	0	0	yes	0	2010-10-01	0	82	0	0	0	0	0	0	0	0	0	1	0
345	AIA	1	m	2017-08-29	low	4	neg	1	27	27-13	C	1	0	0	no	no				na	na	na	na	na	0	0	0	0	0	0
347	LC	nd	f	2017-08-29	high	nd	nd	1	27	27-23	C	1	0	0	no	no
348	RA	0	m	2017-08-29	high	39	pos	1	25	25-18	C	1	0	0	yes	0	2010-10-01	0	82	0	0	0	0	0	0	0	0	0	1	0
349	AA	0	f	2017-08-29	high	57	pos	1	25	25-18	C	1	0	0	yes	0	2010-10-01	0	82	0	0	0	0	0	0	0	0	0	1	0
350	AA	0	m	2017-08-29	high	48	pos	1	25	25-18	C	0	0	0	no	no
351	IA	0	m	2017-08-29	medium	42	neg	1	25	25-17	C	1	0	0	no	no
352	AG	0	f	2017-08-29	medium	10	pos	1	25	25-17	C	1	0	0	yes	0	2010-10-01	0	82	0	0	0	0	0	0	0	0	0	0	0
353	CA	0	f	2017-08-29	high	34	nd	1	25	25-30	C	1	0	0	yes	0	2010-10-01	0	82	1	1	0	1	0	1	1	0	0	0	0
354	RDB	0	m	2017-08-29	high	36	nd	1	25	25-30	C	1	0	0	no	no
355	LT	0	m	2017-08-29	high	34	nd	1	25	25-27	C	0	0	1	no	no
356	JB	1	f	2017-08-29	high	3	pos	1	8	8-22	C	1	0	0	no	no				na	na	na	na	na	0	0	0	0	0	0
357	DB	0	m	2017-08-29	high	27	pos	1	8	8-22	C	1	0	0	no	no
358	MM	0	m	2017-08-29	medium	10	neg	3	23	23-26	Q	1	0	0	yes	0	2012-12-06	0	68	0	0	0	0	0	0	0	0	0	0	0
359	SM	1	m	2017-08-29	medium	3	neg	3	23	23-26	Q	1	0	0	yes	0	2015-04-01	0	28	na	na	na	na	na	0	0	0	0	0	0
360	ESM	1	m	2017-08-29	medium	1	neg	3	23	23-26	Q	1	0	0	no	no				na	na	na	na	na	0	0	0	0	0	0
361	EMM	1	f	2017-08-29	medium	5	neg	3	23	23-26	Q	1	0	0	yes	0	2015-04-01	0	28	na	na	na	na	na	0	0	0	0	0	0
362	NL	1	f	2017-08-31	medium	2	nd	3	24	24-13	Q	1	0	0	no	no				na	na	na	na	na	0	0	0	0	0	0
363	HIL	0	m	2017-08-31	low	23	neg	3	4	4-42	Q	1	0	0	no	no
364	OPF	0	m	2017-08-31	medium	23	pos	3	4	4-55	Q	1	0	0	no	no
366	AJNN	1	m	2017-08-31	medium	3	pos	3	4	4-103	Q	1	0	0	no	no				na	na	na	na	na	0	0	0	0	0	0
367	AL	0	f	2017-08-31	medium	35	pos	3	3	3-68	Q	nd	0	1	no	no
369	EDG	1	m	2017-08-31	medium	8	pos	3	3	3-68	Q	1	0	0	no	no				na	na	na	na	na	0	0	0	0	0	0
370	DFG	1	m	2017-08-31	medium	4	pos	3	3	3-68	Q	1	0	0	no	no				na	na	na	na	na	0	0	0	0	0	0
371	RNG	1	f	2017-08-31	medium	6	pos	3	3	3-68	Q	1	0	0	no	no				na	na	na	na	na	0	0	0	0	0	0
372	JCL	1	m	2017-08-31	medium	3	pos	3	3	3-114	Q	1	0	0	no	no				na	na	na	na	na	0	0	0	0	0	0
373	DL	1	m	2017-08-31	medium	5	pos	3	3	3-114	Q	1	0	0	no	no				na	na	na	na	na	0	0	0	0	0	0
374	JJM	0	m	2017-08-31	low	24	passed away	3	3	3-82	Q	1	0	0	no	no
375	MRM	0	m	2017-08-31	low	25	nd	3	3	3-82	Q	1	0	0	yes	0	2013-04-10	0	50	ne	ne	ne	ne	ne	0	0	0	0	1	0
376	MJM	0	m	2017-08-31	low	21	nd	3	3	3-82	Q	1	0	0	yes	0	2012-08-01	0	72	ne	ne	ne	ne	ne	0	0	0	0	1	0
379	DAD	0	f	2017-08-31	medium	21	pos	3	3	3-39	Q	1	0	0	no	no
380	HNM	0	m	2017-08-31	medium	25	nd	3	3	3-39	Q	1	0	1	no	no
381	MG	0	f	2017-08-31	medium	25	pos	3	23	23-26	Q	1	0	0	yes	0	2012-12-06	0	68	0	0	0	0	0	0	0	0	0	0	0
382	GM	1	f	2017-08-31	medium	0.75	neg	3	23	23-26	Q	1	0	0	no	no				na	na	na	na	na	0	0	0	0	0	0
383	PM	0	f	2017-08-31	medium	17	neg	3	23	23-26	Q	1	0	0	yes	0	2015-04-01	0	28	0	0	0	0	0	0	0	0	0	0	0
384	SHG	1	f	2017-08-31	medium	7	nd	3	23	23-26	Q	1	0	0	yes	0	2012-12-07	0	68	na	na	na	na	na	0	0	0	0	0	0
386	VM	0	m	2017-08-31	low	50	nd	4	6	6-40	C	1	0	1	no	no
387	WM	1	m	2017-08-31	medium	7	neg	3	23	23-26	Q	1	0	0	yes	0	2015-04-01	0	28	na	na	na	na	na	0	0	0	0	0	0
388	GM	0	f	2017-08-31	medium	8	neg	3	23	23-26	Q	1	0	0	yes	0	2015-04-01	0	28	0	0	0	0	0	0	0	0	0	0	0
389	AM	0	f	2017-08-31	medium	26	neg	3	23	23-26	Q	1	0	0	yes	0	2012-12-07	0	68	0	0	0	0	0	0	0	0	0	0	0
390	DOT	0	m	2017-08-31	medium	30	pos	3	23	23-4	Q	1	0	1	no	no
391	PT	0	m	2017-08-31	medium	26	pos	3	23	23-4	Q	1	0	1	yes	1
393	ML	1	f	2017-08-31	medium	5	pos	3	23	23-2	Q	1	0	0	no	no				na	na	na	na	na	0	0	0	0	0	0
396	JN	0	f	2017-08-31	medium	20	pos	3	23	23-77	Q	1	0	0	yes	0	2013-04-10	0	50	0	0	0	0	0	0	0	0	0	0	0
397	MN	0	m	2017-08-31	medium	27	pos	3	23	23-77	Q	1	0	0	yes	0	2015-04-01	0	28	0	0	0	0	0	0	0	0	0	0	0
398	WG	0	m	2017-08-31	medium	27	nd	3	23	23-77	Q	1	0	0	yes	0	2013-04-10	0	50	0	0	0	0	0	0	0	0	0	0	0
400	SG	1	m	2017-08-31	medium	4	pos	3	23	23-77	Q	1	0	0	yes	0	2015-04-01	0	28	na	na	na	na	na	0	0	0	0	0	0
401	ZDN	1	f	2017-08-31	medium	1	pos	3	23	23-77	Q	1	0	0	no	no				na	na	na	na	na	0	0	0	0	0	0
402	CFN	1	f	2017-08-31	medium	2	pos	3	23	23-77	Q	1	0	0	no	no				na	na	na	na	na	0	0	0	0	0	0
403	SOMS	1	m	2017-08-31	low	2	neg	3	23	23-178	Q	1	0	0	no	no				na	na	na	na	na	0	0	0	0	0	0
404	DYB	0	f	2017-08-31	high	15	nd	3	23	23-38	C	1	0	0	no	no				0	0	0	0	0	1	0	0	0	0	1
405	LMF	0	m	2017-08-31	low	9	neg	3	23	23-21	Q	1	0	0	yes	0	2015-04-01	0	28	1	0	0	1	0	0	0	0	0	0	0
406	RF	1	f	2017-08-31	low	7	neg	3	23	23-21	Q	1	0	0	yes	0	2015-04-01	0	28	na	na	na	na	na	0	0	0	0	0	0
407	AOOF	1	m	2017-08-31	low	5	neg	3	23	23-21	Q	1	0	0	yes	0	2015-04-01	0	28	na	na	na	na	na	0	0	0	0	0	0
408	TBF	1	m	2017-08-31	low	3	neg	3	23	23-21	Q	1	0	0	no	no				na	na	na	na	na	0	0	0	0	0	0
409	EUF	1	m	2017-08-31	low	1	neg	3	23	23-21	Q	1	0	0	no	no				na	na	na	na	na	0	0	0	0	0	0
410	DJL	0	m	2017-08-31	low	11	passed away	3	23	23-21	Q	1	0	0	no	no				1	0	0	1	0	0	0	0	0	0	0
411	AM	0	f	2017-08-31	low	11	nd	3	23	23-21	Q	1	0	0	no	no				1	0	0	1	0	0	0	0	0	0	0
412	GLG	0	f	2017-08-31	low	29	neg	3	23	23-126	Q	1	0	1	yes	1				0	0	0	0	0	0	0	0	0	0	0
413	NG	1	m	2017-08-31	low	5	neg	3	23	23-126	Q	1	0	0	no	no				na	na	na	na	na	0	0	0	0	0	0
414	ON	0	m	2017-08-31	low	45	nd	3	23	23-126	Q	1	0	1	no	no				0	0	0	0	0	0	0	0	0	0	0
415	FGS	0	f	2017-08-31	low	22	neg	3	23	23-126	Q	1	0	0	yes	0	2012-12-07	0	68	0	0	0	0	0	0	0	0	0	0	0
416	MBG	0	f	2017-08-31	low	14	neg	3	23	23-126	Q	1	0	0	yes	0	2015-04-01	0	28	0	0	0	0	0	0	0	0	0	0	0
417	SEL	0	f	2017-08-31	low	18	nd	3	23	23-126	Q	1	0	0	no	no				0	0	0	0	0	0	0	0	0	0	0
418	DG	1	m	2017-08-31	low	1	neg	3	23	23-126	Q	1	0	0	no	no				na	na	na	na	na	0	0	0	0	0	0
419	CHM	1	m	2017-09-01	medium	5	neg	3	3	3-39	Q	1	0	0	no	no				na	na	na	na	na	0	0	0	0	0	0
420	AAD	1	m	2017-09-01	medium	3	pos	3	3	3-39	Q	1	0	0	no	no				na	na	na	na	na	0	0	0	0	0	0
421	AAS	0	m	2017-09-01	low	37	nd	4	6	6-68	C	1	1	0	no	no
422	AQ	0	f	2017-09-01	low	63	nd	4	6	6-18	C	0	0	1	no	no
423	RNE	0	m	2017-09-01	low	67	nd	4	6	6-18	C	0	0	0	no	no
424	RRE	0	m	2017-09-01	low	43	pos	4	6	6-52	C	1	0	0	no	no
425	RA	0	f	2017-09-01	low	38	nd	4	6	6-52	C	1	0	1	no	no
426	PA	0	f	2017-09-01	low	72	nd	4	6	6-30	C	1	0	0	no	no
427	YER	0	f	2017-09-01	low	64	nd	4	6	6-29	C	0	0	0	no	no
428	JR	0	m	2017-09-01	low	66	nd	4	6	6-28	C	0	0	1	no	no
429	JEAM	0	m	2017-09-01	low	24	pos	4	6	6-27	C	0	0	1	no	no
430	RPF	0	f	2017-09-01	low	73	nd	4	6	6-37	C	1	0	1	no	no
431	CAE	0	m	2017-09-01	low	39	nd	4	6	6-1	C	1	0	0	no	no
432	ROE	0	m	2017-09-01	low	19	nd	4	6	6-7	Q	1	0	1	no	no
433	YE	0	f	2017-09-01	low	16	nd	4	6	6-7	Q	1	0	0	no	no
434	CAE	0	m	2017-09-01	low	21	nd	4	6	6-7	Q	1	0	0	no	no
435	SZ	0	f	2017-09-01	low	22	nd	4	6	6-8	C	1	0	1	no	no
436	AA	0	f	2017-09-01	high	44	nd	4	6	6-40	C	nd	1	1	no	no
437	GGM	0	f	2017-09-01	high	15	pos	4	6	6-40	C	0	0	0	no	no				nd	nd	nd	nd	nd	0	0	0	0	0	0
438	FL	0	m	2017-08-22	low	40	nd	3	23	23-126	Q	0	0	0	no	no				0	0	0	0	0	0	0	0	0	0	0
439	CG	0	f	2017-08-22	low	17	nd	3	23	23-126	Q	1	0	0	yes	0	2012-12-07	0	68	0	0	0	0	0	0	0	0	0	0	0
440	LT	0	m	2017-08-22	low	24	nd	3	23	23-126	Q	0	0	1	no	no				0	0	0	0	0	0	0	0	0	0	0
441	MG	0	m	2017-08-22	low	56	nd	3	23	23-126	Q	1	0	0	yes	0	2013-05-21	0	51	0	0	0	0	0	0	0	0	0	0	0
442	AG	0	f	2017-08-22	low	56	nd	3	23	23-126	Q	1	0	0	yes	0	2013-05-21	0	51	0	0	0	0	0	0	0	0	0	0	0
443	ALL	1	f	2017-08-22	low	8	neg	3	23	23-126	Q	1	0	0	yes	0	2012-12-07	0	68	na	na	na	na	na	0	0	0	0	0	0
444	SMG	0	f	2017-08-22	low	36	nd	3	23	23-126	Q	1	0	0	yes	0	2012-12-07	0	68	0	0	0	0	0	0	0	0	0	0	0
445	KG	0	f	2017-08-22	low	16	nd	3	23	23-126	Q	1	0	0	yes	0	2012-12-06	0	68	0	0	0	0	0	0	0	0	0	0	0
450	JER	1	F	2017-12-17	high	3	pos	1	1	1-47	Q	1	0	0	no	no				na	na	na	na	na	0	0	0	0	0	0
457	DDD	0	f	2017-08-22	low	50	nd	4	6	6-45	C	1	0	1	no	no
458	GE	0	f	2017-08-22	low	11	pos	4	6	6-45	C	1	0	0	no	no				1	0	0	0	0	0	0	0	0	0	0
459	LAE	0	m	2017-08-22	low	13	pos	4	6	6-45	C	1	0	0	no	no				1	0	0	0	0	0	0	0	0	0	0
460	EIF	0	f	2017-08-22	high	63	nd	4	6	6-47	C	1	1	1	no	no
461	EC	0	m	2017-08-22	low	77	nd	4	6	6-48	C	1	1	0	no	no
462	JNQ	0	m	2017-08-22	low	22	nd	4	6	6-69	C	1	0	0	no	no
463	MMR	0	f	2017-08-22	low	23	nd	4	6	6-69	C	1	0	0	no	no
464	YA	0	f	2017-08-22	high	60	nd	4	6	6-10	Q	0	0	0	no	no
465	JM	1	m	2017-08-22	high	1	neg	4	17	17-7	C	1	0	0	no	no				na	na	na	na	na	0	1	0	0	0	0
466	AP	0	f	2017-08-22	high	33	nd	4	17	17-7	C	0	0	0	no	no
467	BM	0	m	2017-08-22	high	38	nd	4	17	17-7	C	1	1	0	no	no
468	GAM	0	f	2017-08-22	high	60	nd	4	32	32-	C	1	0	1	no	no
469	JOE	0	m	2017-08-22	low	37	nd	4	6	6-46	C	1	0	1	no	no
470	ANM	0	f	2017-08-22	low	27	pos	4	6	6-22	C	1	0	0	no	no
471	SS	0	f	2017-08-22	low	65	nd	4	6	6-22	C	1	0	1	no	no
473	JDR	0	m	2017-08-22	low	23	neg	4	6	6-60	C	0	0	0	no	no
476	SSM	0	M	2017-12-17	high	16	pos	1	27	27-16	C	1	0	0	yes	0	2010-10-01	0	86	1	0	0	1	0	1	0	1	1	1	0
477	LVM	1	M	2017-12-17	high	1	neg	1	27	27-16	C	1	0	0	no	no				na	na	na	na	na	0	0	0	0	0	0
483	RM	0	F	2017-12-17	high	16	pos	1	31	31-	C	0	0	0	yes	0	2010-10-01	0	86	0	0	0	0	0	0	1	0	1	0	0
491	ARA	0	M	2017-12-17	medium	26	nd	1	31	29-	C	0	0	1	no	no
496	AEC	1	m	2018-04-01	low	3	nd	4	6	6-8	C	1	nd	0	no	no				na	na	na	na	na	0	0	0	0	0	0
497	CEM	0	f	2018-04-01	low	54	nd	2	13	13-70	C	nd	nd	1	no	no

## Sheet: Dog_Database
Dog_id	Dog name	Sex	Age	Born before the onset of interventions?	Risk stratum	Area	Community	House ID	Ethnic group	Origin	Travelled outside PPI?	Hunter dog?	Hunts armadillos?	Eats raw visceras?	Allowed to drink blood?	Seropositivity	Serostatus in 2013	Exposed to T. infestans?
P-01	Puchy	M	48	0	high	1	29	29-20	C	native	NO	0		Yes	NO	0		1
P-02	Tarzan	M	12	0	high	1	29	29-20	C	I_urban	NO	0		Yes	Yes	0
P-07	Pulguita	M	24	0	low	1	29	29-8	C	native	NO	1	Yes	Yes	Yes	0		0
P-08	Boca	M	36	0	low	1	29	29-8	C	I_urban	NO	1	Yes	Yes	Yes	0
P-09	Chino	M	12	0	low	1	29	29-8	C	I_urban	NO	0		NO	NO	0
P-10	Capullo	F	12	0	high	1	16	16-32	C	native	NO	0		Yes	Yes	0		1
P-11	Terry	M	132	1	high	1	16	16-32	C	native	NO	0		Yes	Yes	1
P-12	Corbata	M	36	0	high	1	16	16-32	C	native	NO	0		Yes	Yes	1		1
P-13	Boya	F	60	0	high	1	16	16-32	C	native	NO	0		Yes	Yes	0		1
P-14	Monona	F	8	0	high	1	16	16-32	C	native	NO	1	nd	Yes	Yes	0		1
P-15	Jony	M	48	0	low	1	1	1-30	Q	nd	nd	1	nd	Yes	Yes	0
P-16	Chapita	M	24	0	low	1	1	1-30	Q	native	NO	1	nd	Yes	Yes	0		0
P-17	Lanuda	F	36	0	low	1	1	1-30	Q	native	NO	1	nd	Yes	Yes	0		0
P-18	sin nombre	M	24	0	low	1	1	1-30	Q	native	NO	0		Yes	Yes	0		0
P-19	Facha	F	144	1	high	1	1	1-86	Q	native	NO	1	nd	Yes	Yes	1
P-20	Banana	F	60	0	high	1	1	1-86	Q	native	NO	1	nd	nd	Yes	0		1
P-21	Peluche	F	36	0	high	1	1	1-86	Q	native	nd	0		Yes	Yes	0		1
P-22	Overa	F	10	0	high	1	1	1-86	Q	I_rural	nd	nd		Yes	Yes	0
P-23	Capitan	M	48	0	high	1	1	1-86	Q	nd	NO	0		Yes	Yes	0
P-24	Negro	M	84	0	high	1	5	5-15	Q	native	NO	1	nd	Yes	Yes	0		1
P-27	Morocha	F	36	0	high	1	16	16-36	C	native	NO	1	Yes	Yes	Yes	0		1
P-28	Perruno	M	48	0	high	1	16	16-36	C	I_urban	NO	1	Yes	Yes	Yes	1
P-29	Blanco	F	24	0	high	1	16	16-36	C	nd	NO	1	nd	Yes	nd	0
P-30	Roca	F	12	0	high	1	16	16-36	C	native	NO	0		Yes	Yes	0		0
P-31	Lucero	M	108	1	high	1	8	8-3	C	native	NO	1	Yes	Yes	Yes	0
P-32	Cobato	M	108	1	high	1	8	8-3	C	I_rural	NO	1	Yes	Yes	Yes	0
P-34	Olivero 2	M	12	0	high	1	8	8-3	C	native	NO	0		Yes	Yes	0		0
P-36	Morocho	M	12	0	high	1	8	8-8	C	I_urban	NO	0		Yes	Yes	0
P-37	Laica	F	96	0	high	1	8	8-8	C	native	NO	0		Yes	Yes	1		1
P-38	Zaina	F	60	0	high	1	18	18-24	C	I_urban	NO	0		NO	NO	0
P-39	Terry	M	36	0	high	1	18	18-24	C	I_urban	NO	1	Yes	Yes	Yes	0
P-40	Chester	M	10	0	high	1	18	18-24	C	native	NO	1	Yes	Yes	Yes	0		0
P-41	Laica	F	6	0	high	1	18	18-24	C	I_urban	NO	0		Yes	Yes	0
P-42	Solito	M	36	0	high	1	18	18-24	C	native	NO	1	Yes	Yes	Yes	0		0
P-43	Morochito	M	144	1	high	1	18	18-50	C	native	NO	1	Yes	Yes	Yes	0
P-44	Diamante	M	144	1	high	1	18	18-50	C	native	NO	0		Yes	Yes	0
P-46	Buque	M	72	0	high	1	18	18-50	C	native	NO	nd		nd	nd	0		1
P-47	Tony	M	36	0	high	1	18	18-48	C	I_urban	NO	0		Yes	NO	0
P-50	Leon	M	12	0	high	1	26	26-2	C	I_rural	NO	0		Yes	Yes	0
P-51	Cacique	M	156	1	high	1	26	26-2	C	native	NO	0		Yes	Yes	1
P-53	Chiquito	M	24	0	high	1	18	18-14	C	native	NO	0		Yes	Yes	0		0
P-54	Muchacha	F	36	0	high	1	18	18-14	C	native	NO	nd		Yes	Yes	0		1
P-55	Peluche	M	96	0	low	1	27	27-45	C	I_rural	NO	nd		Yes	Yes	0
P-56	Boby	M	24	0	low	1	27	27-45	C	I_urban	NO	nd		Yes	Yes	0
P-57	Morocho	M	60	0	low	1	27	27-45	C	native	nd	nd		Yes	Yes	0		0
P-58	Mika	F	60	0	low	1	27	27-45	C	native	NO	nd		Yes	Yes	0		0
P-59	Koqui	M	12	0	low	1	27	27-45	C	native	NO	nd		Yes	s	0		0
P-60	Chiquito 2	M	84	0	high	1	18	18-14	C	native	NO	nd		Yes	Yes	0		1
P-61	Petizo	F	84	0	high	1	2	2-15	Q	native	NO	nd		Yes	Yes	0		1
P-62	Coca	F	96	0	high	1	2	2-15	Q	native	NO	nd		Yes	Yes	0		1
P-63	Capullo	M	5	0	high	1	2	2-15	Q	native	NO	nd		Yes	Yes	0		0
P-64	Roque	M	72	0	high	1	2	2-15	Q	native	NO	nd		Yes	Yes	0		1
P-66	Chicho	M	36	0	low	1	12	12-19	C	I_urban	NO	nd		Yes	Yes	0
P-67	Roque	M	72	0	low	1	12	12-19	C	native	NO	1	nd	Yes	Yes	1		0
P-68	Palermo	M	4	0	low	1	12	12-19	C	native	NO	nd		Yes	Yes	0		0
P-69	Muñeco	F	4	0	low	1	12	12-19	C	native	NO	nd		Yes	Yes	0		0
P-70	Riquelme	M	240	1	low	1	12	12-19	C	native	NO	1	nd	Yes	Yes	1
P-71	Chiquito	M	9	0	high	1	12	12-35	C	native	NO	nd		Yes	Yes	0		0
P-73	Morena	F	36	0	high	1	25	25-27	C	I_urban	NO	nd		Yes	Yes	0
P-74	Roby	M	48	0	high	1	25	25-27	C	I_urban	NO	nd		Yes	Yes	0
P-75	Terry	M	60	0	high	1	25	25-27	C	I_rural	NO	0		Yes	Yes	1
P-76	Pichicho	M	72	0	high	1	25	25-27	C	I_urban	NO	nd		Yes	Yes	0
P-77	Tobi	M	36	0	high	1	25	25-30	C	I_urban	NO	1	nd	Yes	Yes	0
P-78	Colincho	M	36	0	high	1	25	25-30	C	native	NO	nd		Yes	Yes	0		1
P-79	Corbata	M	168	1	high	1	25	25-30	C	native	NO	nd		Yes	Yes	1
P-80	Toby	M	48	0	low	1	25	25-21	C	I_urban	NO	nd		Yes	Yes	0
P-81	Roqui	M	12	0	low	1	25	25-21	C	native	NO	nd		Yes	Yes	0		0
P-82	Duke	M	24	0	low	1	25	25-21	C	native	NO	nd		Yes	Yes	0		0
P-83	Chiquita	F	60	0	high	1	8	8-27	C	I_urban	NO	nd		Yes	Yes	0
P-84	Taizan	M	48	0	high	1	8	8-27	C	I_urban	NO	nd		Yes	Yes	0
P-85	Culoto	M	60	0	high	1	8	8-27	C	I_urban	NO	nd		Yes	Yes	0
P-86	Candela	F	12	0	high	1	8	8-27	C	native	NO	nd		Yes	Yes	0		0
P-87	Morocha	F	144	1	high	3	23	23-158	Q	I_rural	NO	nd		Yes	nd	0
P-88	Lonlo	M	96	0	high	3	23	23-158	Q	native	NO	nd		Yes	nd	0		1
P-89	Monita	F	144	1	high	3	23	23-158	Q	native	NO	nd		Yes	nd	0
P-90	Tigre	F	96	0	high	3	23	23-158	Q	native	NO	nd		Yes	nd	0		1
P-91	Capitan	M	12	0	high	3	23	23-158	Q	native	NO	nd		Yes	nd	0		1
P-93	Loco	M	18	0	low	3	23	23-134	Q	native	NO	nd		Yes	no	0		0
P-94	Blanca	F	24	0	low	3	23	23-134	Q	I_rural	NO	nd		nd	nd	0
P-95	Rubio	M	12	0	low	3	23	23-134	Q	native	nd	nd		no	no sabe	0		0
P-96	Tutino	M	12	0	low	3	23	23-134	Q	native	NO	nd		no	no	0		0
P-97	Roque	M	24	0	low	3	23	23-53	Q	native	NO	nd		no	no	0		0
P-98	Maia	F	11	0	low	3	23	23-53	Q	native	NO	nd		no	no	0		0
P-100	Petizo	M	84	0	low	3	23	23-209	Q	native	NO	nd		no	no	0		0
P-101	Terry	M	9	0	low	3	23	23-209	Q	native	NO	nd		no	no	0		0
P-102	Roco	M	9	0	low	3	23	23-209	Q	native	nd	nd		no	no	0		0
P-103	Loba	F	72	0	low	3	23	23-209	Q	native	nd	nd		no	no	0		0
P-104	Perra	F	24	0	high	3	23	23-38	C	I_urban	NO	nd		Yes	Yes	0
P-105	Cerdote	F	nd	nd	high	3	23	23-38	C	native	NO	1	nd	Yes	Yes	0
P-107	Yaqui	F	7	0	low	3	23	23-177	Q	native	NO	nd		no	no	0		0
P-108	Petizo	F	24	0	low	3	23	23-191	Q	native	NO	nd		Yes	no	0		0
P-109	Loba	F	60	0	low	3	23	23-191	Q	native	nd	nd		no	no	0		0
P-110	Sultan	M	48	0	low	3	23	23-5	C	native	NO	nd		Yes	Yes	0		0
P-111	Lucy	F	4	0	low	3	23	23-5	C	I_urban	NO	nd		Yes	Yes	0
P-112	Turqueza	M	7	0	low	3	23	23-5	C	I_urban	NO	nd		Yes	Yes	0
P-113	Pirula	F	7	0	low	3	23	23-7	Q	I_urban	nd	nd		nd	nd	0
P-114	Chiquito	M	5	0	low	3	23	23-7	Q	I_urban	nd	nd		Yes	Yes	0
P-115	Gordo (Duque)	M	12	0	low	3	23	23-7	Q	native	nd	nd		Yes	Yes	0		0
P-116	Toby	M	96	0	low	3	23	23-7	Q	native	NO	1	nd	Yes	Yes	0		0
P-117	Linda	F	96	0	low	3	23	23-7	Q	native	NO	1	nd	Yes	Yes	0		0
P-118	Pancha	F	72	0	low	3	23	23-7	Q	native	NO	1	nd	Yes	Yes	0		0
P-119	Numi	F	120	1	low	3	23	23-7	Q	native	NO	nd		Yes	no	0
P-120	China	F	144	1	low	3	23	23-7	Q	native	NO	nd		Yes	no	0
P-121	Chiquita	F	36	0	low	3	23	23-148	Q	native	NO	nd		Yes	no	0		0
P-122	No sabe	F	24	0	low	3	23	23-148	Q	nd	nd	nd		Yes	no	0
P-123	Roky	M	24	0	low	3	23	23-148	Q	nd	NO	1	nd	Yes	Yes	0
P-124	Tony	M	24	0	low	3	23	23-150	Q	native	NO	nd		Yes	no	0		0
P-125	Boica	F	4	0	low	3	23	23-123	Q	I_rural	NO	nd		no	no	0
P-126	Capullo	M	36	0	low	3	23	23-123	Q	native	NO	nd		no	no	0		0
P-127	Salchicha	F	24	0	low	3	23	23-123	Q	native	nd	1	nd	Yes	Yes	0		0
P-129	Negro	M	60	0	low	3	23	23-123	Q	native	nd	1	nd	Yes	Yes	0		0
P-131	Yaqui	F	36	0	low	3	23	23-140	Q	I_urban	NO	nd		no	no	0
P-132	Tomy	M	12	0	low	3	23	23-140	Q	I_rural	NO	nd		no	no	0
P-134	Colie	F	3	0	low	3	23	23-140	Q	I_urban	NO	nd		no	no	0
P-135	Marron	M	30	0	high	4	6	6-43	C	native	NO	nd		Yes	Yes	0		0
P-140	Pitbull	M	24	0	high	4	10	10-12	Q	native	nd	nd		Yes	no	0		0
P-141	Mono	M	nd	nd	high	4	10	10-12	Q	native	NO	nd		Yes	no	0
P-142	Negrita	F	nd	nd	high	4	10	10-12	Q	native	nd	nd		Yes	no	0
P-143	Sultana	F	30	0	high	4	10	10-12	Q	I_rural	NO	nd		Yes	no	0
P-144	sin nombre	F	9	0	high	4	10	10-12	Q	native	nd	nd		Yes	no	0		0
P-145	Bronco	M	60	0	high	4	10	10-12	Q	I_urban	NO	nd		Yes	no	0
P-146	Tomy	M	30	0	high	4	10	10-12	Q	I_urban	NO	nd		Yes	no	0
P-150	Colencho	F	60	0	high	4	10	10-118	Q	native	NO	nd		Yes	no	0		1
P-151	Niga	F	12	0	high	4	10	10-118	Q	native	NO	nd		Yes	no	0		1
P-152	Coca	F	24	0	high	4	10	10-118	Q	native	NO	nd		Yes	no	0		1
P-153	Rique	M	36	0	high	4	10	10-8	Q	native	NO	nd		Yes	no	0		1
P-154	Chiquita	F	60	0	high	4	10	10-8	Q	native	nd	nd		Yes	no	0		1
P-155	Tomy	M	24	0	high	4	10	10-8	Q	native	nd	nd		Yes	no	0		1
P-156	Princesa	F	24	0	high	4	10	10-8	Q	native	NO	nd		Yes	no	0		1
P-157	Chupete	F	24	0	high	4	10	10-8	Q	native	nd	nd		Yes	no	0		1
P-158	Chupete	M	24	0	high	4	10	10-9	Q	native	NO	nd		Yes	no carnean	0		0
P-159	Guardian	M	120	1	high	4	6	6-42	Q	I_urban	NO	nd		Yes	Yes	0
P-160	Yaqui	F	24	0	high	4	6	6-42	Q	native	NO	nd		Yes	no	0		0
P-161	Chiquita	F	nd	nd	high	4	6	6-42	Q	native	NO	nd		Yes	no	0
P-164	Solito	M	24	0	high	4	10	10-55	C	I_rural	NO	nd		Yes	no	0
P-165	Terry	M	60	0	low	4	10	10-35	Q	I_rural	NO	nd		Yes	no	0
P-166	Chiquito	M	36	0	low	4	10	10-35	Q	native	nd	nd		Yes	no	0		0
P-167	Rin	M	12	0	high	4	6	6-48	C	native	NO	nd		no	no	0		0
P-168	Capitan	M	3	0	high	4	6	6-47	C	native	nd	nd		Yes	no	0		0
P-169	Malvina	F	3	0	high	4	6	6-47	C	native	nd	nd		Yes	nd	0		0
P-170	Diana	F	24	0	high	4	6	6-47	C	native	nd	nd		Yes	nd	0		0
P-171	Sultan	M	3	0	high	4	6	6-47	C	native	NO	nd		Yes	no	0		0
P-173	Willy	M	72	0	high	4	10	10-19	C	I_urban	NO	nd		nd	nd	0
P-174	Ringo	M	24	0	high	4	10	10-19	C	I_urban	NO	nd		Yes	Yes	0
P-175	Morocho	M	60	0	high	4	10	10-19	C	I_rural	NO	nd		Yes	nd	0
P-176	Falucho	M	36	0	high	4	10	10-140	Q	I_urban	NO	nd		Yes	no carnean	0
P-177	Richar	M	9	0	high	4	10	10-140	Q	native	NO	nd		Yes	no carnean	0		0
P-178	Tomy	M	9	0	high	4	10	10-140	Q	native	nd	nd		Yes	no carnean	0		0
P-179	Bartola	F	9	0	high	4	10	10-140	Q	native	nd	nd		Yes	no carnean	0		0
P-180	Morocho	M	36	0	high	4	10	10-141	Q	I_urban	NO	nd		Yes	no	0
P-181	Morocho	M	24	0	high	4	17	17-3	C	I_urban	NO	1	nd	Yes	Yes	0
P-182	Tuato	M	36	0	high	4	17	17-3	C	I_urban	NO	1	nd	Yes	Yes	0
P-183	Zapucal	M	24	0	high	4	17	17-7	C	native	NO	nd		Yes	Yes	0		1
P-184	Toby	M	6	0	high	4	17	17-7	C	native	NO	nd		Yes	Yes	0		1
P-185	Juanita	F	nd	nd	low	3	23	23-2	Q	native	NO	nd		Yes	no carnean	0
P-186	Chiquitin	M	nd	nd	low	3	23	23-2	Q	native	NO	nd		Yes	no carnean	0
P-189	Duque	M	19	0	low	3	23	23-16	Q	I_urban	NO	nd		Yes	no	0
P-190	Capitan	M	48	0	low	3	23	23-16	Q	I_urban	NO	nd		Yes	nd	0
P-191	Candela	F	48	0	low	3	23	23-16	Q	I_urban	NO	nd		Yes	Yes	0
P-192	Onoxai	F	17	0	low	3	23	23-16	Q	I_urban	NO	nd		Yes	no	0
P-193	Falucho	M	72	0	low	3	23	23-16	Q	native	NO	nd		Yes	nd	0		0
P-194	Chino	M	48	0	low	3	23	23-126	Q	I_rural	NO	nd		Yes	no	0
P-195	Triste	M	24	0	low	3	23	23-126	Q	native	nd	nd		Yes	no	0		0
P-196	Tarzi	M	48	0	low	3	23	23-126	Q	I_rural	NO	nd		Yes	no	0
P-197	Perry	M	24	0	low	3	23	23-126	Q	native	nd	nd		Yes	no	0		0
P-198	Solita	F	72	0	low	3	23	23-126	Q	native	NO	nd		Yes	no	0		0
P-199	Chuzo	M	72	0	low	3	23	23-126	Q	native	NO	nd		Yes	no	0		0
P-200	Tody	M	72	0	low	3	23	23-105	C	native	nd	nd		no	no	0		0
P-201	Rope	M	24	0	low	3	23	23-105	C	I_rural	NO	nd		no	no	0
P-203	No tiene nombre	M	6	0	low	4	10	10-50	Q	I_urban	NO	nd		Yes	no carnean	0
P-204	Perla	F	6	0	low	4	10	10-50	Q	native	NO	nd		Yes	no	0		0
P-205	Boby	M	12	0	low	4	10	10-50	Q	native	nd	nd		Yes	no	0		0
P-206	Blanca	F	12	0	low	4	10	10-153	Q	native	NO	nd		Yes	no	0		0
P-207	Toby	M	60	0	low	4	10	10-39	Q	I_urban	NO	nd		nd	nd	0
P-208	Terry	M	nd	nd	low	4	10	10-39	Q	native	nd	nd		Yes	Yes	0
P-209	Lobito	M	12	0	low	4	6	6-36	C	native	NO	nd		Yes	no	0		0
P-210	Morocho	M	60	0	low	4	6	6-36	C	I_rural	NO	nd		Yes	no	0
P-212	Coli	M	48	0	low	4	6	6-35	C	native	NO	nd		no	no	0		0
P-214	Betoben	M	120	1	low	4	6	6-22	C	I_urban	NO	nd		no	no	0
P-215	Carola	F	36	0	low	4	6	6-22	C	native	NO	nd		no	no	0		0
P-216	Camila	F	36	0	low	4	6	6-22	C	I_urban	NO	nd		no	no	0
P-217	Blanco	M	18	0	low	2	15	15-150	Q	native	NO	1	nd	Yes	no	0		0
P-218	Corbata	M	18	0	low	2	15	15-150	Q	native	NO	1	nd	Yes	no	0		0
P-219	Gordi	M	24	0	low	2	15	15-150	Q	native	NO	1	nd	Yes	no	0		0
P-220	Boby	M	36	0	low	2	15	15-150	Q	native	NO	1	nd	Yes	no	0		0
P-221	Lente	F	12	0	low	2	15	15-71	Q	I_urban	NO	1	nd	Yes	Yes	0
P-222	Tomy	M	6	0	low	2	15	15-71	Q	native	nd	1	nd	Yes	Yes	0		0
P-223	Salsa	M	12	0	low	2	15	15-71	Q	native	nd	1	nd	Yes	Yes	0		0
P-224	Chiquito	M	60	0	low	2	15	15-71	Q	native	nd	1	nd	Yes	Yes	1		0
P-225	Mocha	F	42	0	low	2	15	15-71	Q	native	NO	1	nd	Yes	Yes	0		0
P-226	Lobiza	F	nd	nd	low	2	15	15-71	Q	native	nd	1	nd	Yes	Yes	0
P-227	Chica	F	12	0	low	2	15	15-71	Q	native	nd	1	nd	Yes	Yes	0		0
P-228	Terry	M	24	0	low	2	15	15-94	C	native	NO	nd		Yes	Yes	0		0
P-229	Chiquita	F	18	0	low	2	15	15-94	C	I_rural	NO	nd		nd	nd	0
P-232	Cachorra	F	4.5	0	low	2	15	15-201	Q	native	NO	nd		no	no	0		0
P-233	sin nombre	M	30	0	low	3	22	22-166	Q	native	NO	1	nd	Yes	no	0		0
P-234	sin nombre	M	24	0	low	3	22	22-166	Q	native	NO	1	nd	Yes	no	0		0
P-235	sin nombre	F	12	0	low	3	22	22-166	Q	native	NO	1	nd	Yes	no	0		0
P-236	Livanor (como el vice gobernador)	M	4	0	low	3	22	22-166	Q	native	NO	nd		Yes	no	0		0
P-237	Morocho	M	24	0	low	3	22	22-89	Q	native	NO	1	nd	no	no	0		0
P-238	Negri	F	12	0	low	3	22	22-89	Q	nd	NO	nd		no	no	0
P-239	Corbata	M	12	0	low	3	22	22-89	Q	native	NO	nd		no	no	0		0
P-240	Coli	M	48	0	low	2	19	19-226	Q	I_urban	NO	nd		Yes	Yes	0
P-241	Monica	F	30	0	low	2	19	19-226	Q	I_rural	no	0		Yes	Yes	0
P-242	Blanca	F	12	0	low	2	19	19-226	Q	native	no	0		Yes	Yes	0		0
P-243	Capitan	M	24	0	low	2	19	19-226	Q	native	-	0		Yes	Yes	0		0
P-248	Blanca	F	18	0	low	2	19	19-226	Q	nd	-	0		Yes	Yes	0
P-249	Lola	F	18	0	low	2	19	19-226	Q	I_urban	no	0		Yes	Yes	0
P-250	Pelusa	F	30	0	low	2	19	19-226	Q	native	no	0		Yes	Yes	0		0
P-251	Cabe	M	30	0	low	2	19	19-226	Q	native	-	0		Yes	Yes	0		0
P-252	Blanco	M	12	0	low	2	19	19-226	Q	native	no	0		Yes	Yes	0		0
P-253	Rocky	M	12	0	low	2	19	19-127	Q	native	-	1	Yes	no	no	0		0
P-254	Birocha	F	24	0	low	2	19	19-127	Q	native	no	1	Yes	no	no	0		0
P-255	Perrito	M	102	1	low	2	19	19-86	Q	native	-	1	Yes	Yes	Yes	0
P-256	Morena	F	8	0	low	2	19	19-86	Q	native	no	0		Yes	Yes	0		0
P-257	Corbata	F	42	0	low	2	19	19-96	Q	native	-	1	no	Yes	Yes	0		0
P-258	Colincho	F	24	0	low	2	19	19-96	Q	I_rural	no	1	no	Yes	Yes	0
P-259	Tompo	M	24	0	low	2	19	19-96	Q	native	-	1	Yes	Yes	Yes	0		0
P-260	Coqui	M	96	1	low	2	19	19-96	Q	I_rural	-	1	no	Yes	Yes	0
P-261	Boby	M	30	0	low	2	19	19-96	Q	native	no	1	Yes	Yes	Yes	0		0
P-262	Capitan	M	18	0	low	2	19	19-96	Q	native	no	1	Yes	Yes	Yes	0		0
P-263	Muñeca	F	nd	nd	low	2	19	19-96	Q	native	-	0		Yes	Yes	0
P-264	Pituca	F	6	0	low	2	19	19-96	Q	native	no	0		Yes	Yes	0		0
P-265	Tomy	M	6	0	low	2	19	19-96	Q	native	no	0		Yes	Yes	0		0
P-266	Trucho	M	12	0	low	2	19	19-96	Q	native	no	0		Yes	Yes	0		0
P-267	Terry	M	24	0	low	2	19	19-96	Q	I_urban	no	1	no	Yes	Yes	0
P-268	Corbata	M	6	0	low	2	19	19-107	Q	native	-	0		no	Yes	0		0
P-269	Carina	F	60	0	low	2	19	19-107	Q	native	no	1	Yes	no	Yes	0		0
P-270	Chiquito	M	6	0	low	2	19	19-107	Q	native	-	0		no	Yes	0		0
P-271	Cholita	F	12	0	low	2	19	19-107	Q	I_urban	no	0		no	Yes	0
P-272	Monte	M	96	1	low	2	19	19-107	Q	native	no	1	Yes	no	Yes	0
P-274	Morocho	M	4.5	0	low	2	19	19-134	Q	native	no	0		Yes	Yes	0		0
P-275	Luz	F	6	0	low	2	19	19-134	Q	native	no	1	no	Yes	Yes	0		0
P-276	Princesa	F	6	0	low	2	19	19-134	Q	native	no	1	Yes	Yes	Yes	0		0
P-277	no se acuerda	F	66	0	low	2	22	22-0	C	I_urban	no	0		no	no	0
P-278	Tita	F	24	0	low	2	22	22-0	C	native	-	0		no	no	0		0
P-279	Chuna	F	30	0	low	2	22	22-0	C	I_urban	no	0		no	no	0
P-281	Negra	F	24	0	low	3	22	22-126	Q	native	-	0		no	no	0		0
P-282	Chiquito	M	48	0	low	3	22	22-126	Q	native	no	nd		no	no	0		0
P-284	Chapi	M	108	1	low	3	22	22-210	Q	native	no	1	no	Yes	Yes	0
P-285	Negro	M	36	0	low	3	22	22-210	Q	native	no	1	no	Yes	Yes	0		0
P-286	Lombri	M	24	0	low	3	22	22-210	Q	I_rural	no	1	no	Yes	Yes	0
P-287	Barsy	M	36	0	low	3	22	22-210	Q	native	no	1	no	Yes	Yes	0		0
P-288	Chiquita	F	36	0	low	3	22	22-210	Q	I_rural	no	0	no	Yes	Yes	0
P-301	Laisa	F	60	0	high	2	21	21-5	C	I_urban	no	0		Yes	Yes	0
P-302	Wasin	M	48	0	high	2	21	21-5	C	native	no	0		Yes	Yes	0		1
P-303	Colita	M	108	1	high	2	13	13-27	C	I_urban	no	1	no	Yes	Yes	0
P-304	El Pibe	M	24	0	high	2	13	13-27	C	native	no	1	Yes	Yes	Yes	0		0
P-305	Jopilin	M	36	0	high	2	13	13-27	C	I_urban	no	0	no	Yes	Yes	0
P-306	Toby	M	24	0	high	2	13	13-27	C	native	no	0	no	Yes	Yes	0		0
P-307	Terry	M	36	0	high	2	13	13-27	C	I_urban	no	nd	no	no	no	0
P-308	Capitan	M	4	0	high	2	13	13-27	C	I_urban	-	0	no	Yes	Yes	0
P-309	Tomy	M	24	0	low	2	13	13-89	C	I_rural	no	1	Yes	Yes	Yes	0
P-310	Pety	M	48	0	low	2	13	13-89	C	native	no	1	Yes	Yes	Yes	0		0
P-311	La Chola	F	24	0	low	2	13	13-89	C	I_rural	-	1	no	Yes	Yes	0
P-312	Tomy	M	42	0	high	2	13	13-18	C	native	-	1	Yes	Yes	Yes	0		0
P-313	Mancha	M	14	0	high	2	13	13-18	C	native	no	1	nd	Yes	Yes	0		0
P-314	Yuri	F	15	0	high	2	13	13-18	C	native	no	1	nd	Yes	Yes	0		0
P-315	Chupete	M	156	1	low	2	13	13-14	C	native	no	0	no	Yes	Yes	0
P-316	Tom	M	30	0	low	2	13	13-98	C	I_urban	no	0		no	no	0
P-317	Tomy	M	12	0	low	2	13	13-98	C	I_urban	no	0	no	no	no	0
P-318	Toby	M	24	0	low	2	13	13-98	C	native	-	nd	no	no	no	0		0
P-319	Capullo	M	36	0	low	2	13	13-98	C	I_urban	no	nd	no	no	no	0
P-320	Boy	M	48	0	low	4	28	28-1	C	native	no	0	no	Yes	Yes	0		0
P-321	Ñata	F	84	0	low	4	28	28-1	C	I_rural	no	0		Yes	Yes	0
P-322	Tomy	M	60	0	low	4	28	28-1	C	native	-	0		Yes	Yes	0		0
P-323	Mateo	M	nd	0	low	4	28	28-1	C	I_rural	-	0		Yes	Yes	0
P-324	Laica	F	24	0	low	4	28	28-1	C	I_rural	no	0	no	Yes	Yes	0
P-325	Caracho	M	36	0	high	4	28	28-10	C	native	no	1	no	no	no	0		1
P-326	Tyson	M	8	0	high	4	28	28-10	C	native	no	0	no	no	no	0		1
P-327	Tomy	M	96	1	high	4	28	28-10	C	native	no	1	Yes	no	no	0
P-328	Leon	M	60	0	high	4	28	28-121	C	nd	no	0	no	no	no	0
P-329	Bestia	M	36	0	high	4	28	28-121	C	native	no	0	no	no	no	0		0
P-330	Cholita	F	12	0	high	4	11	11-19	Q	native	no	0	no	Yes	Yes	0		0
P-331	Gemela 1	F	5	0	high	4	11	11-19	Q	native	no	0	no	Yes	Yes	0		0
P-332	Macho	M	5	0	high	4	11	11-19	Q	native	-	0		Yes	Yes	0		0
P-333	Gemela 2	F	5	0	high	4	11	11-19	Q	native	-	0	no	Yes	Yes	0		0
P-334	Chiquita	F	nd	0	high	4	11	11-9	Q	I_rural	-	1	Yes	Yes	Yes	0
P-335	Leon	M	48	0	high	4	11	11-9	Q	I_urban	no	1	nd	Yes	Yes	0
P-336	Ñata	F	nd	0	high	4	11	11-58	C	I_rural	no	0	no	Yes	Yes	0
P-337	Cucuna	F	5	0	high	4	11	11-58	C	I_urban	no	0	no	Yes	Yes	0
P-338	Morocha	F	12	0	high	4	11	11-58	C	I_urban	no	0	no	Yes	Yes	0
P-339	Camilo	M	42	0	high	4	11	11-58	C	I_urban	no	0	no	Yes	Yes	1	1
P-340	Brenda	F	12	0	high	4	11	11-58	C	I_urban	no	0	no	Yes	Yes	0
P-341	Tomy	M	96	1	low	4	11	11-35	C	native	no	1	Yes	Yes	Yes	0
P-342	Tomy (otro)	M	48	0	low	4	11	11-35	C	I_urban	no	1	Yes	Yes	Yes	0
P-343	Morocho	M	24	0	low	4	28	28-17	C	native	no	0	no	Yes	no	0		0
P-344	Dalmata	F	4	0	high	4	28	28-16	C	I_urban	no	0		no	no	0
P-345	Sr. Morocho	M	96	1	low	4	10	10-77	C	native	no	0	no	Yes	no	0
P-346	Bito	M	36	0	low	4	10	10-77	C	native	no	0	no	Yes	no	0		0
P-347	Chiquita	F	24	0	low	4	10	10-77	C	native	-	0		Yes	no	0		0
P-348	Cacho	M	12	0	low	4	10	10-77	C	native	no	0		Yes	no	0		0
P-349	Pequi	F	120	1	low	4	10	10-77	C	native	no	0		Yes	no	0
P-350	Perry	M	12	0	low	4	10	10-77	C	native	-	0		Yes	no	0		0
P-351	Blanca	F	12	0	low	4	10	10-124	Q	native	no	0	no	no	no	0		0
P-352	Many	M	36	0	low	4	10	10-124	Q	native	no	1	no	no	no	0		0
P-353	Oso	M	12	0	low	4	10	10-124	Q	native	-	0		no	no	0		0
P-354	Maja	F	24	0	low	4	10	10-61	Q	native	no	1	no	Yes	Yes	0		0
P-355	Leon	M	24	0	low	4	10	10-61	Q	native	-	1	no	Yes	Yes	0		0
P-356	Boca	M	84	0	low	4	10	10-61	Q	I_urban	no	1	no	Yes	no	0
P-357	Tutun	M	36	0	low	4	10	10-61	Q	native	-	0		Yes	no	0		0
P-358	Saira	F	72	0	low	4	10	10-61	Q	I_urban	no	0		Yes	Yes	0
P-359	Cuco	M	12	0	low	4	10	10-61	Q	I_urban	no	0		Yes	no	0
P-360	Pinta	M	60	0	high	4	10	10-87	C	native	no	1	Yes	no	no	0		1
P-361	Tigre	M	6	0	high	4	10	10-87	C	native	-	1	no	no	no	0		0
P-362	Leon	M	6	0	high	4	10	10-87	C	native	no	1	no	no	no	0		0
P-363	Bicho	M	36	0	high	4	10	10-87	C	I_urban	no	1	no	no	no	0
P-364	Buca	M	12	0	high	4	10	10-87	C	I_urban	-	0		no	no	0
P-365	Bronco	M	18	0	low	2	20	20-36	Q	native	no	0	no	Yes	Yes	0		0
P-366	Fuca	M	18	0	low	2	20	20-36	Q	native	-	nd	no	Yes	Yes	0		0
P-367	no se acuerda	M	3	0	low	2	20	20-36	Q	native	no	0	no	Yes	Yes	0		0
P-368	no se acuerda	M	24	0	low	2	19	19-38	Q	native	no	0	no	Yes	Yes	0		0
P-369	Mascara	F	24	0	low	2	19	19-38	Q	native	no	0	no	Yes	Yes	0		0
P-370	Blanca	F	36	0	low	2	19	19-38	Q	native	no	0	no	Yes	Yes	0		0
P-371	Tomy	M	12	0	low	2	19	19-160	Q	native	-	0		no	no	0		0
P-372	Nina	F	36	0	low	2	19	19-160	Q	native	no	1	Yes	no	no	0		0
P-373	Chili	F	192	1	low	2	19	19-160	Q	native	no	1	no	no	no	0
P-374	Perla	F	36	0	low	2	19	19-160	Q	I_urban	no	1	Yes	no	no	0
P-375	Nick	M	72	0	low	2	19	19-160	Q	I_urban	no	1	Yes	no	no	0
P-376	Manzana	F	18	0	low	2	19	19-160	Q	I_rural	no	1	no	no	no	0
P-377	Cariño	M	84	0	low	2	19	19-2	Q	native	no	1	Yes	Yes	Yes	0		0
P-378	Negro	M	24	0	low	2	19	19-2	Q	native	no	1	Yes	Yes	Yes	0		0
P-379	Tigre	M	18	0	low	2	19	19-2	Q	native	no	1	Yes	Yes	Yes	0		0
P-380	S/N	M	12	0	low	2	19	19-2	Q	native	no	1	Yes	Yes	Yes	0		0
P-381	S/N 2	M	18	0	low	2	19	19-2	Q	native	-	1	Yes	Yes	Yes	0		0
P-382	Terry	M	96	1	low	2	19	19-129	Q	native	-	1	Yes	Yes	Yes	0
P-383	Linda	F	48	0	low	2	19	19-197	Q	native	no	1	Yes	Yes	Yes	0		0
P-384	Picaro	M	3.5	0	low	2	19	19-197	Q	native	no	0		Yes	Yes	0		0
P-385	Pamela	F	18	0	low	2	19	19-197	Q	native	no	1	Yes	Yes	Yes	0		0
P-386	Chen	M	24	0	low	2	19	19-197	Q	native	no	1	Yes	Yes	Yes	0		0
P-387	Pelusa	M	5	0	low	2	19	19-197	Q	native	-	0		Yes	Yes	0		0
P-388	Chupetin	M	18	0	low	2	19	19-197	Q	native	-	1	Yes	Yes	Yes	0		0
P-390	Toby	M	48	0	low	2	19	19-54	Q	native	-	1	Yes	no	no	0		0
P-391	Sargento	M	42	0	low	2	19	19-54	Q	native	-	0		no	no	0		0
P-392	Morocho	M	24	0	low	2	19	19-54	Q	native	-	0		no	no	0		0
P-393	Piqui	M	48	0	low	2	19	19-54	Q	native	-	1	no	no	no	0		0
P-394	Laica	F	60	0	low	2	19	19-54	Q	native	-	1	Yes	no	no	0		0
P-395	Cinty	F	7	0	low	2	19	19-54	Q	native	-	1	Yes	no	no	0		0
P-396	Terry	M	7	0	low	2	19	19-54	Q	native	-	0	no	no	no	0		0
P-397	Coqui	F	24	0	low	2	19	19-129	Q	native	-	1	Yes	Yes	Yes	0		0
P-398	Negrita	F	9	0	low	2	19	19-129	Q	I_rural	-	1	Yes	Yes	Yes	0
P-400	Terry	M	84	0	low	2	19	19-91	Q	native	no	1	Yes	Yes	Yes	0		0
P-401	Gauchito	M	84	0	low	2	19	19-91	Q	native	no	1	no	Yes	Yes	0		0
P-402	Sam	M	24	0	low	2	19	19-91	Q	native	-	1	no	Yes	Yes	0		0
P-404	Roqui	M	36	0	low	2	19	19-169	Q	native	no	1	no	Yes	Yes	0		0
P-405	Lisa	F	4.5	0	low	2	19	19-169	Q	native	no	0		Yes	Yes	0		0
P-406	Laika	F	4.5	0	low	2	19	19-169	Q	native	no	0		Yes	Yes	0		0
P-407	Chiqui	M	18	0	low	2	19	19-102	Q	I_urban	no	1	no	no	no	0
P-408	Zorrino	M	8	0	low	2	19	19-102	Q	native	-	1	no	no	no	0		0
P-409	Coatí	M	8	0	low	2	19	19-102	Q	native	-	1	no	no	no	0		0
P-410	La Ciega	F	12	0	low	2	19	19-102	Q	native	-	0		no	no	0		0
P-411	Carola	F	18	0	low	2	19	19-102	Q	native	-	1	no	no	no	0		0
P-415	Coca	F	24	0	high	1	27	27-1	C	I_rural	no	0		no	no	0
P-416	Capilla	M	36	0	high	1	27	27-1	C	native	no	0		no	no	0		1
P-417	Leon	M	24	0	high	1	27	27-1	C	native	no	0		no	no	0		0
P-418	Amigo	M	24	0	high	1	27	27-1	C	I_urban	no	0		no	no	1
P-419	Samy	F	24	0	high	1	27	27-1	C	I_urban	no	0		no	no	0
P-420	Riqui	M	102	0	low	1	25	25-39	C	native	-	0		Yes	Yes	0		0
P-421	Negra	F	24	0	low	1	25	25-39	C	I_urban	no	0		Yes	Yes	0
P-422	Bonqui	M	156	1	low	1	25	25-39	C	I_rural	no	0		Yes	Yes	0
P-423	Capulin	M	12	0	low	1	25	25-39	C	native	no	0		Yes	Yes	0		0
P-424	Jony	M	8	0	low	3	22	22-114	C	I_urban	-	0		Yes	Yes	0
P-425	Terry	M	42	0	low	3	22	22-114	C	I_urban	no	0		Yes	Yes	0
P-426	Negro	M	42	0	low	3	22	22-114	C	I_urban	no	0		Yes	Yes	0
P-427	Coli	M	90	0	low	3	22	22-114	C	I_urban	no	0		Yes	Yes	0
P-428	Shina	F	120	1	low	3	22	22-114	C	I_urban	no	0		Yes	Yes	0
P-429	Tomy	M	8	0	low	3	22	22-114	C	native	no	0		Yes	Yes	0		0
P-430	Coqui	F	24	0	low	3	3	3-60	Q	I_rural	-	0		no	no	0
P-431	S/N	F	12	0	low	3	3	3-60	Q	native	-	0		no	no	0		0
P-433	Terry	M	96	0	low	3	3	3-59	Q	I_rural	no	1	Yes	no	no	0
P-434	Capitan	M	12	0	low	3	3	3-59	Q	native	no	0		no	no	0		0
P-435	Blanco	M	36	0	high	3	22	22-59	Q	native	no	1	Yes	no	no	0		0
P-436	Corbata	M	24	0	high	3	22	22-59	Q	native	no	1	Yes	no	no	0		0
P-437	Carola	F	60	0	high	3	22	22-59	Q	native	no	0	no	no	no	0		1
P-438	Chiquitin/Paleta	M	12	0	high	3	22	22-59	Q	native	-	0		no	no	0		0
P-439	Muñeca	F	1	0	high	3	22	22-59	Q	native	no	0		no	no	0		0
P-440	maestro	M	180	1	low	3	22	22-71	Q	I_urban	no	1	Yes	Yes	Yes	0
P-441	Gordi	F	20	0	low	3	22	22-71	Q	native	no	1	Yes	Yes	Yes	0		0
P-443	Gringa	F	12	0	low	3	22	22-78	Q	I_urban	-	0		no	no	0
P-444	Leona	F	36	0	low	3	22	22-105	Q	native	-	1	Yes	Yes	Yes	0		0
P-445	Negrita	F	12	0	low	3	22	22-105	Q	native	-	0		Yes	Yes	0		0
P-446	Laisy	F	96	0	low	3	22	22-105	Q	native	no	0		Yes	Yes	0		0
P-447	Maira	F	6.5	0	low	3	22	22-105	Q	native	-	0		Yes	Yes	0		0
P-448	Jairo	M	18	0	low	3	22	22-105	Q	I_rural	no	0		Yes	Yes	0
P-449	Blanco	F	18	0	low	3	22	22-105	Q	I_rural	no	0		Yes	Yes	0
P-450	Monk	M	4	0	low	3	22	22-105	Q	native	no	0		Yes	Yes	0		0
P-451	Capitan	M	72	0	low	3	22	22-105	Q	native	no	1	Yes	Yes	Yes	0		0
P-452	Mirtha	F	120	1	low	3	22	22-105	Q	I_urban	no	1	no	Yes	Yes	0
P-453	Tigre	M	144	1	low	3	22	22-105	Q	native	-	1	no	Yes	Yes	0
P-454	Jon	M	36	0	low	3	22	22-101	Q	native	no	1	no	no	no	0		0
P-455	Peter	M	nd	nd	low	3	22	22-101	Q	native	no	0		no	no	0
P-456	Griselda	F	18	0	low	3	22	22-101	Q	I_rural	no	0		no	no	0
P-457	Negro	M	36	0	low	3	22	22-101	Q	native	no	1	no	no	no	0		0
P-458	Chico	M	84	0	low	3	22	22-101	Q	nd	no	0		no	no	0
P-459	Matioli	M	12	0	low	3	22	22-24	Q	native	no	1	Yes	no	no	0		0
P-460	Tita	F	60	0	low	3	22	22-26	Q	I_rural	no	nd		no	no	0
P-461	S/N	M	60	0	low	3	4	4-97	Q	native	-	1	no	Yes	Yes	0		0
P-463	Chiquito	M	12	0	low	3	30	30-13	Q	native	-	1	Yes	Yes	Yes	0		0
P-464	Pilla	F	36	0	low	3	30	30-13	Q	native	-	1	no	Yes	Yes	0		0
P-465	Boby	M	12	0	low	3	30	30-3	Q	native	-	0		Yes	Yes	0		0
P-466	Toby	M	84	0	low	3	30	30-3	Q	native	no	1	no	Yes	Yes	1		0
P-467	Pichicha	F	36	0	low	3	30	30-3	Q	native	no	1	no	Yes	Yes	0		0
P-468	Sultan	M	5	0	low	3	30	30-3	Q	native	no	0		Yes	Yes	0		0
P-469	Perrita	F	5	0	low	3	30	30-3	Q	native	no	0		Yes	Yes	0		0
P-470	S/N	F	5	0	low	3	30	30-3	Q	native	no	0		no	no	0		0
P-471	S/N	F	5	0	low	3	30	30-3	Q	native	no	0		Yes	Yes	0		0
P-472	Puca	F	60	0	low	3	24	24-14	Q	I_urban	no	0		no	no	0
P-475	Chiquita	F	24	0	low	3	24	24-20	Q	I_rural	no	1	Yes	no	no	0
P-476	Chaque	M	12	0	low	3	24	24-20	Q	native	-	0		no	no	0		0
P-477	Chiquita	F	180	1	low	3	24	24-8	Q	native	-	1	Yes	Yes	Yes	0
P-478	Pili	M	12	0	low	3	24	24-8	Q	native	no	0		Yes	Yes	0		0
P-479	Chiquito	M	18	0	low	3	4	4-138	Q	native	no	1	Yes	Yes	Yes	0		0
P-480	Peluche	F	12	0	low	3	4	4-138	Q	native	no	1	Yes	Yes	Yes	0		0
P-481	Celeste	F	120	1	low	3	3	3-92	Q	I_rural	no	1	no	no	no	0
P-483	Pasuco	M	12	0	low	3	4	4-21	Q	native	no	0		no	no	0		0
P-484	negro	M	5	0	low	3	4	4-21	Q	native	no	0		no	no	0		0
P-486	Nina	F	6	0	low	3	4	4-105	Q	native	no	0		no	no	0		0
P-487	Laica	F	12	0	high	2	15	15-31	C	I_urban	no	0		Yes	Yes	0
P-488	Overo	F	36	0	high	2	15	15-31	C	I_urban	no	0		nd	nd	0
P-490	Capitan	M	180	1	high	2	15	15-31	C	native	no	0		Yes	Yes	0
P-491	Rocky	M	24	0	high	2	15	15-43	C	I_urban	no	1	no	no	no	0
P-492	Capitan	M	16	0	high	2	15	15-43	C	native	no	0		no	no	0		0
P-493	Laica	F	90	0	high	2	15	15-43	C	native	no	1	Yes	no	no	0		1
P-494	Tomy	M	120	1	high	2	15	15-43	C	I_urban	no	0		no	no	0
P-495	Lola	F	16	0	high	2	15	15-43	C	native	no	0		no	no	0		0
P-497	Pisculichi	M	3	0	low	2	15	15-45	C	native	no	0		Yes	Yes	0		0
P-498	Simpson	M	36	0	low	2	15	15-45	C	native	no	0		no	no	0		0
P-505	Morocho	M	24	0	high	2	20	20-31	Q	native	no	1	no	Yes	Yes	0		0
P-506	Sultan	M	60	0	high	2	20	20-31	Q	native	-	1	no	Yes	Yes	1	0	1
P-507	Monte	M	12	0	high	2	20	20-31	Q	native	-	0		Yes	Yes	0		0
P-508	Mono	M	108	1	high	2	20	20-31	Q	native	-	1	no	Yes	Yes	0	0
P-509	Yambai	M	48	0	high	2	20	20-31	Q	native	no	1	no	Yes	Yes	0		1
P-510	Olivia	F	18	0	high	2	20	20-31	Q	I_urban	no	0		Yes	Yes	0
P-511	Chiquita	F	120	1	high	2	20	20-31	Q	native	no	0		Yes	Yes	0
P-512	Pocinho	M	48	0	low	2	20	20-64	Q	I_urban	no	1	no	Yes	Yes	0
P-513	Corbata	M	24	0	low	2	20	20-64	Q	nd	no	1	no	Yes	Yes	0
P-514	Perezoso	M	36	0	low	2	20	20-64	Q	native	no	1	no	nd	nd	0		0
P-515	Rambo	M	18	0	high	2	20	20-71	Q	native	-	0		Yes	Yes	0		0
P-516	Terry	M	48	0	high	2	20	20-71	Q	native	nd	1	nd	Yes	Yes	0		0
P-517	Chek	M	108	1	high	2	20	20-71	Q	native	nd	1	nd	Yes	Yes	0
P-518	Rocky	M	18	0	high	2	20	20-71	Q	native	nd	nd		Yes	Yes	0		0
P-519	Lupita	F	12	0	high	2	15	15-220	Q	native	no	0		no	no	0		0
P-520	Enano	M	36	0	high	2	15	15-220	Q	native	-	1	no	no	no	0		0
P-521	Loco	M	36	0	high	2	15	15-129	Q	native	no	1	no	no	no	0		0
P-522	Pachaca	M	24	0	high	2	15	15-129	Q	native	nd	1	nd	no	no	0		0
P-523	Piquillin	F	30	0	low	2	15	15-159	Q	native	no	0		Yes	Yes	0		0
P-524	Gordo	M	60	0	low	2	15	15-160	Q	native	no	0		Yes	Yes	0		0
P-525	Rocky	M	18	0	low	2	15	15-67	Q	I_urban	no	0		no	no	0
P-526	Chaquita	F	48	0	low	2	15	15-67	Q	native	nd	nd		no	no	0		0
P-527	Chiquitito	F	24	0	low	2	15	15-67	Q	I_rural	nd	nd		no	no	0
P-528	Ballena	M	5	0	low	2	15	15-67	Q	native	nd	nd		no	no	0		0
P-529	Moro	M	48	0	low	2	15	15-124	Q	I_urban	no	1	Yes	no	no	0
P-530	carolina	F	30	0	low	2	15	15-124	Q	I_urban	nd	1	nd	no	no	0
P-531	Coli	F	nd	nd	low	2	15	15-127	Q	nd	no	1	no	no	no	0
P-532	Terry	M	24	0	low	2	15	15-127	Q	I_urban	nd	1	nd	no	no	0
P-533	Magui	F	36	0	low	2	15	15-127	Q	native	nd	1	nd	no	no	0		0
P-534	Barbara	F	30	0	high	4	6	6-46	C	nd	no	1	Yes	Yes	Yes	0
P-535	no tiene nombre	F	nd	nd	high	4	6	6-46	C	I_rural	no	0		Yes	Yes	0
P-536	Corbata	M	8	0	low	3	23	23-113	C	native	no	0		no	no	0		0
P-537	Negro	F	48	0	low	3	3	3-132	Q	I_urban	no	0		Yes	Yes	0
P-538	Daqui	M	120	1	low	3	3	3-132	Q	I_urban	-	0		Yes	Yes	0
P-539	Clarita	F	48	0	low	3	3	3-132	Q	I_urban	no	0		Yes	Yes	0
P-550	Tom	M	36	0	low	3	4	4-124	Q	native	no	0		Yes	Yes	0		0
P-551	Diablo	M	84	0	low	3	4	4-124	Q	native	no	0		Yes	Yes	0		0
P-552	Lizi	F	6	0	low	3	4	4-124	Q	I_urban	no	0		Yes	Yes	0
P-540	Sole	F	18	0	low	3	3	3-24	Q	I_urban	-	1	no	Yes	Yes	0
P-541	Capulla	F	18	0	low	3	3	3-24	Q	I_rural	no	1	no	Yes	Yes	0
P-542	Chiquita	F	24	0	low	3	3	3-24	Q	I_rural	no	1	no	Yes	Yes	0
P-543	Vicente	M	30	0	low	3	3	3-24	Q	I_urban	no	1	no	Yes	Yes	0
P-544	Morocha	F	36	0	low	3	3	3-24	Q	native	no	1	no	Yes	Yes	0		0
P-545	Colita	F	18	0	low	3	3	3-24	Q	native	no	0		Yes	Yes	0		0
P-546	Chupete	M	72	0	low	3	3	3-18	Q	I_rural	-	0		no	no	0
P-547	Oreja	F	48	0	low	3	3	3-18	Q	native	no	0		no	no	0		0
P-548	Lobita	F	168	1	low	3	3	3-18	Q	native	no	0		no	no	0
P-549	Calle	F	60	0	low	3	3	3-18	Q	I_rural	no	0		no	no	0
P-553	Prite	M	12	0	low	1	2	2-4	C	native	no	0	no	Yes	Yes	0		0
P-555	Negra	F	36	0	low	1	2	2-4	C	I_rural	no	0	no	Yes	Yes	0
P-556	Tyson	M	24	0	high	4	6	6-10	Q	I_urban	no	0	no	Yes	Yes	0
P-557	Coquita	F	12	0	high	4	6	6-10	Q	I_urban	no	0	no	Yes	Yes	0
P-560	Chicho	M	60	0	low	3	3	3-18	Q	native	-	1	Yes	no	no	0		0
P-562	Boca	M	36	0	low	3	3	3-82	Q	native	no	1	Yes	no	no	0		0
P-564	Maicol	M	96	0	low	3	4	4-56	Q	native	no	0		Yes	Yes	0		0
P-565	Angelina	F	8	0	low	3	4	4-56	Q	native	no	0		Yes	Yes	0		0
P-566	Lore	F	96	0	low	3	4	4-56	Q	native	no	0		Yes	Yes	0		0
P-567	Rocky	M	nd	nd	low	3	4	4-56	Q	native	no	0		Yes	Yes	0
P-568	Porota	F	72	0	low	3	4	4-10	Q	native	no	0		no	no	0		0
P-569	Jack	M	10	0	low	3	4	4-10	Q	native	no	0		no	no	0		0
P-570	Tom	M	12	0	low	3	3	3-146	Q	native	no	0		no	no	0		0
P-571	Flor	F	4.5	0	low	3	3	3-146	Q	native	-	0		no	no	0		0
P-572	Lisa	F	120	0	low	3	3	3-146	Q	I_urban	no	0		no	no	0
P-573	Coca	F	48	0	low	3	3	3-146	Q	nd	no	1	no	no	no	0
P-574	Blanco	M	4.5	0	low	3	3	3-146	Q	native	-	0		no	no	0		0
